# Supplementary material for: Causal relationship between immune cells and risk of heart failure: evidence from a Mendelian randomization study
Source: Front Cardiovasc Med. 2025 Jan 23;11:1473905. doi: 10.3389/fcvm.2024.1473905 (PMC11798955; doi:10.3389/fcvm.2024.1473905)
Supplement: Supplementary Table S1 — Instrumental variables (selected SNPs) used in MR analysis of the association between HF and immune cells. [file Supplementaryfile1.xlsx]

## Sheet: Sheet1
Supplementary Table 1Instrumental variables(selected SNPs) used in MR analysis of the association between heart failure and immune cells.
id.exposure	panel	immune cells	outcome	SNP	effect_allele.exposure	other_allele.exposure	effect_allele.outcome	other_allele.outcome	beta.exposure	beta.outcome	eaf.exposure	eaf.outcome	pval.outcome	se.outcome	pval.outcome	pos.exposure	se.outcome	chr.exposure	action	mr_keep	R2	F
ebi-a-GCST90001394	B cell	IgD+ CD38dim AC	Heart Failure	rs115150472	T	C	T	C	2.534	0.0375051	0.0004	0.0274651	0.196057	0.0290093	9.63008e-06	146138788	0.5718	5	2	TRUE	0.0056816	19.6278
ebi-a-GCST90001394	B cell	IgD+ CD38dim AC	Heart Failure	rs115951641	T	A	T	A	0.2476	0.0138533	0.049	0.156193	0.280015	0.0128237	9.24996e-06	52336715	0.05577	6	2	TRUE	0.00570213	19.6991
ebi-a-GCST90001394	B cell	IgD+ CD38dim AC	Heart Failure	rs116851238	T	C	T	C	-0.4319	-0.10906	0.0176	0.00534953	0.089683	0.0642637	1.64399e-06	33792014	0.08996	10	2	TRUE	0.0066617	23.0364
ebi-a-GCST90001394	B cell	IgD+ CD38dim AC	Heart Failure	rs117190494	A	G	A	G	0.3656	-0.0247457	0.022	0.0178876	0.488164	0.0356962	4.55397e-06	75563339	0.07962	8	2	TRUE	0.00609723	21.0725
ebi-a-GCST90001394	B cell	IgD+ CD38dim AC	Heart Failure	rs117518951	C	T	C	T	0.2458	-0.0089702	0.049	0.0527423	0.666509	0.0208152	6.92708e-06	55449193	0.0546	16	2	TRUE	0.005862	20.2547
ebi-a-GCST90001394	B cell	IgD+ CD38dim AC	Heart Failure	rs12197153	A	G	A	G	2.216	0.0333244	0.0007	0.0873606	0.0446468	0.016596	5.95895e-07	100821460	0.4431	6	2	TRUE	0.0072245	24.9967
ebi-a-GCST90001394	B cell	IgD+ CD38dim AC	Heart Failure	rs12799241	A	G	A	G	0.13	-0.0251139	0.2619	0.189784	0.0365124	0.0120095	1.99301e-06	119980729	0.0273	11	2	TRUE	0.0065543	22.6625
ebi-a-GCST90001394	B cell	IgD+ CD38dim AC	Heart Failure	rs12906621	A	G	A	G	0.1764	-0.0252227	0.1091	0.0879293	0.129852	0.0166521	3.91102e-06	37177413	0.03817	15	2	TRUE	0.00617565	21.3452
ebi-a-GCST90001394	B cell	IgD+ CD38dim AC	Heart Failure	rs139801247	C	T	C	T	0.3801	-0.0284158	0.0208	0.0384042	0.244839	0.0244337	5.63002e-06	138747854	0.0836	9	2	TRUE	0.0059786	20.66
ebi-a-GCST90001394	B cell	IgD+ CD38dim AC	Heart Failure	rs141880653	T	C	T	C	1.849	0.0315319	0.001	0.00565041	0.628914	0.0652488	3.49004e-06	166970737	0.3979	5	2	TRUE	0.00624348	21.5811
ebi-a-GCST90001394	B cell	IgD+ CD38dim AC	Heart Failure	rs143176410	C	G	C	G	1.912	0.124441	0.001	0.00703584	0.0271094	0.0563096	1.185e-06	84305239	0.3929	16	2	TRUE	0.00684306	23.6679
ebi-a-GCST90001394	B cell	IgD+ CD38dim AC	Heart Failure	rs143397127	C	T	C	T	-0.4549	-0.19834	0.0157	0.00137568	0.117157	0.126588	2.37602e-06	12847391	0.09626	7	2	TRUE	0.00645577	22.3196
ebi-a-GCST90001394	B cell	IgD+ CD38dim AC	Heart Failure	rs147207149	G	A	G	A	0.6732	0.0462501	0.0075	0.0169876	0.201325	0.0361955	1.78398e-06	128786753	0.1407	5	2	TRUE	0.00661664	22.8795
ebi-a-GCST90001394	B cell	IgD+ CD38dim AC	Heart Failure	rs150663332	T	C	T	C	-0.1942	-0.0265615	0.084	0.0885394	0.107204	0.0164888	5.88098e-06	2044843	0.0428	8	2	TRUE	0.0059544	20.5759
ebi-a-GCST90001394	B cell	IgD+ CD38dim AC	Heart Failure	rs1510970	A	G	A	G	-0.1966	0.00139572	0.087	0.165474	0.911466	0.0125526	3.57001e-06	118216738	0.04234	5	2	TRUE	0.00623404	21.5483
ebi-a-GCST90001394	B cell	IgD+ CD38dim AC	Heart Failure	rs17056318	C	T	C	T	-0.2225	-0.00664919	0.081	0.0567094	0.743377	0.02031	5.37403e-07	158285953	0.04431	5	2	TRUE	0.00728287	25.2002
ebi-a-GCST90001394	B cell	IgD+ CD38dim AC	Heart Failure	rs190448231	G	T	G	T	0.327	-0.0538572	0.028	0.00837273	0.293621	0.0512822	8.89406e-06	87868543	0.07351	7	2	TRUE	0.0057244	19.7765
ebi-a-GCST90001394	B cell	IgD+ CD38dim AC	Heart Failure	rs2395904	G	T	G	T	-0.1253	-0.000282307	0.2657	0.265957	0.978763	0.0106054	3.02503e-06	130617819	0.0268	8	2	TRUE	0.00631975	21.8464
ebi-a-GCST90001394	B cell	IgD+ CD38dim AC	Heart Failure	rs34764986	C	T	C	T	-0.2175	0.0260876	0.0699	0.0289711	0.350533	0.0279444	3.31497e-06	59926554	0.04671	20	2	TRUE	0.00626885	21.6694
ebi-a-GCST90001394	B cell	IgD+ CD38dim AC	Heart Failure	rs4792571	T	G	T	G	0.1093	-0.0259514	0.4699	0.47795	0.00559114	0.00936588	4.41804e-06	14931234	0.02377	17	2	TRUE	0.00611419	21.1314
ebi-a-GCST90001394	B cell	IgD+ CD38dim AC	Heart Failure	rs655580	A	G	A	G	0.1183	0.0111742	0.4571	0.347692	0.256058	0.00983858	7.70495e-07	53039110	0.0239	19	2	TRUE	0.00707798	24.4862
ebi-a-GCST90001394	B cell	IgD+ CD38dim AC	Heart Failure	rs72691696	T	C	T	C	1.476	0.00955142	0.0014	0.0370114	0.698546	0.0246626	9.04899e-06	166598682	0.332	1	2	TRUE	0.00571777	19.7535
ebi-a-GCST90001394	B cell	IgD+ CD38dim AC	Heart Failure	rs75474045	A	G	A	G	0.5528	-0.0141925	0.0126	0.0213723	0.670153	0.0333206	2.08502e-07	72428296	0.1063	13	2	TRUE	0.00780704	27.0282
ebi-a-GCST90001394	B cell	IgD+ CD38dim AC	Heart Failure	rs7690529	G	A	G	A	0.5256	0.00632622	0.0115	0.00411708	0.932814	0.0750397	7.71898e-06	91412392	0.1173	4	2	TRUE	0.00580772	20.0661
ebi-a-GCST90001394	B cell	IgD+ CD38dim AC	Heart Failure	rs77983244	A	G	A	G	-0.2904	0.022628	0.0325	0.0844632	0.183817	0.0170251	9.19496e-06	7316027	0.06537	17	2	TRUE	0.00570913	19.7235
ebi-a-GCST90001394	B cell	IgD+ CD38dim AC	Heart Failure	rs8076302	T	C	T	C	-0.1385	-0.000717051	0.185	0.245974	0.947674	0.010926	6.00703e-06	79265701	0.03056	17	2	TRUE	0.00594054	20.5277
ebi-a-GCST90001400	B cell	IgD+ AC	Heart Failure	rs11638959	A	G	A	G	0.1525	-0.00330815	0.1557	0.105055	0.830013	0.0154093	3.46801e-06	25171150	0.03281	15	2	TRUE	0.00624635	21.5911
ebi-a-GCST90001400	B cell	IgD+ AC	Heart Failure	rs11653761	T	G	T	G	-0.1212	-0.00830142	0.5919	0.597667	0.383593	0.00952769	7.76998e-07	2716535	0.02449	17	2	TRUE	0.00707562	24.4779
ebi-a-GCST90001400	B cell	IgD+ AC	Heart Failure	rs116906133	G	A	G	A	-0.9845	-0.00651793	0.0037	0.0750868	0.716162	0.0179265	8.4349e-06	100023905	0.2207	13	2	TRUE	0.00575626	19.8872
ebi-a-GCST90001400	B cell	IgD+ AC	Heart Failure	rs12197153	A	G	A	G	2.08	0.0333244	0.0007	0.0873606	0.0446468	0.016596	3.74498e-06	100821460	0.4491	6	2	TRUE	0.00620239	21.4382
ebi-a-GCST90001400	B cell	IgD+ AC	Heart Failure	rs143176410	C	G	C	G	1.831	0.124441	0.001	0.00703584	0.0271094	0.0563096	5.75705e-06	84305239	0.4032	16	2	TRUE	0.00596428	20.6102
ebi-a-GCST90001400	B cell	IgD+ AC	Heart Failure	rs150663332	T	C	T	C	-0.2314	-0.0265615	0.0839	0.0885394	0.107204	0.0164888	1.28399e-07	2044843	0.04374	8	2	TRUE	0.00807732	27.9715
ebi-a-GCST90001400	B cell	IgD+ AC	Heart Failure	rs189761842	T	C	T	C	0.8269	-0.0201265	0.0055	0.0232036	0.519557	0.0312509	1.15199e-06	125485345	0.1697	10	2	TRUE	0.00686077	23.7296
ebi-a-GCST90001400	B cell	IgD+ AC	Heart Failure	rs2390504	A	G	A	G	-0.2583	-0.00953529	0.0485	0.224996	0.393179	0.0111672	6.222e-06	21321670	0.05708	7	2	TRUE	0.00592272	20.4658
ebi-a-GCST90001400	B cell	IgD+ AC	Heart Failure	rs3019260	A	C	A	C	0.1185	-0.00905725	0.3173	0.394183	0.349547	0.00968205	5.12495e-06	102068804	0.02595	8	2	TRUE	0.00603053	20.8406
ebi-a-GCST90001400	B cell	IgD+ AC	Heart Failure	rs3811215	T	G	T	G	-0.1332	0.0129252	0.3033	0.16952	0.3018	0.0125174	6.85993e-07	22954777	0.02679	14	2	TRUE	0.0071412	24.7064
ebi-a-GCST90001400	B cell	IgD+ AC	Heart Failure	rs67017503	A	C	A	C	0.2021	-0.0054961	0.0759	0.0648572	0.773129	0.0190648	9.09704e-06	74280991	0.04547	17	2	TRUE	0.00571497	19.7438
ebi-a-GCST90001400	B cell	IgD+ AC	Heart Failure	rs701839	G	A	G	A	0.1309	-0.00518227	0.7123	0.675754	0.604338	0.0100011	2.713e-06	102955294	0.02785	10	2	TRUE	0.00638656	22.0788
ebi-a-GCST90001400	B cell	IgD+ AC	Heart Failure	rs71615254	C	A	C	A	-0.3043	0.0140839	0.0406	0.0767778	0.423663	0.017603	7.40406e-07	178658413	0.06135	4	2	TRUE	0.00710718	24.5879
ebi-a-GCST90001400	B cell	IgD+ AC	Heart Failure	rs77110486	T	C	T	C	0.522	-0.017305	0.0107	0.0447115	0.444337	0.0226242	8.14798e-06	56359017	0.1168	20	2	TRUE	0.00577776	19.9619
ebi-a-GCST90001703	B cell	BAFF-R on IgD+ CD24+	Heart Failure	rs114318843	C	T	C	T	-0.5009	-0.0478714	0.0122	0.0349112	0.0620526	0.0256557	8.63595e-06	164755835	0.1124	2	2	TRUE	0.00574497	19.848
ebi-a-GCST90001703	B cell	BAFF-R on IgD+ CD24+	Heart Failure	rs116470335	A	G	A	G	1.543	0.0680391	0.0016	0.0197145	0.0467272	0.0342118	2.84197e-06	24492147	0.329	4	2	TRUE	0.00635902	21.983
ebi-a-GCST90001703	B cell	BAFF-R on IgD+ CD24+	Heart Failure	rs117086217	G	A	G	A	-0.5093	-0.0401064	0.0343	0.00527376	0.533921	0.0644764	4.41876e-14	39876838	0.06721	22	2	TRUE	0.0164325	57.3888
ebi-a-GCST90001703	B cell	BAFF-R on IgD+ CD24+	Heart Failure	rs138464	T	C	T	C	-0.1616	-0.0152824	0.5816	0.624909	0.113527	0.00965688	2.34601e-10	38906432	0.02543	22	2	TRUE	0.0116128	40.3587
ebi-a-GCST90001703	B cell	BAFF-R on IgD+ CD24+	Heart Failure	rs143106266	A	C	A	C	-1.155	-0.00785219	0.0025	0.00992273	0.870121	0.0480241	3.10699e-06	29908421	0.2473	13	2	TRUE	0.0063065	21.8003
ebi-a-GCST90001703	B cell	BAFF-R on IgD+ CD24+	Heart Failure	rs17848348	T	C	T	C	-1.272	-0.0254036	0.1072	0.0872204	0.123673	0.0165008	1e-200	42292885	0.035	22	2	TRUE	0.277608	1320.03
ebi-a-GCST90001703	B cell	BAFF-R on IgD+ CD24+	Heart Failure	rs1885397	C	A	C	A	-0.1449	0.0181736	0.1903	0.255977	0.0932825	0.0108284	7.67892e-06	55233098	0.03233	14	2	TRUE	0.00581052	20.0758
ebi-a-GCST90001703	B cell	BAFF-R on IgD+ CD24+	Heart Failure	rs189503542	A	T	A	T	-0.6337	-0.0123661	0.0138	0.00772955	0.826695	0.056481	6.95905e-09	44698304	0.1091	22	2	TRUE	0.00972067	33.7183
ebi-a-GCST90001703	B cell	BAFF-R on IgD+ CD24+	Heart Failure	rs2142827	A	G	A	G	-0.3265	0.0054778	0.1416	0.224592	0.631162	0.0114099	1.48115e-19	42874781	0.03588	22	2	TRUE	0.0235257	82.7578
ebi-a-GCST90001703	B cell	BAFF-R on IgD+ CD24+	Heart Failure	rs41456252	G	A	G	A	0.2449	-0.0455021	0.0721	0.00283113	0.615299	0.0905471	3.14797e-07	38653875	0.04779	22	2	TRUE	0.0075826	26.2453
ebi-a-GCST90001703	B cell	BAFF-R on IgD+ CD24+	Heart Failure	rs4657041	C	T	C	T	-0.1392	0.000735511	0.3344	0.504177	0.937236	0.0093405	2.62597e-07	161478859	0.02699	1	2	TRUE	0.00767971	26.584
ebi-a-GCST90001703	B cell	BAFF-R on IgD+ CD24+	Heart Failure	rs56020760	T	C	T	C	-0.2447	-0.00903415	0.0607	0.0394411	0.70557	0.0239117	3.21603e-06	72391681	0.05247	10	2	TRUE	0.00628821	21.7367
ebi-a-GCST90001703	B cell	BAFF-R on IgD+ CD24+	Heart Failure	rs5758649	T	C	T	C	-0.5902	-0.0176728	0.0871	0.0106835	0.697586	0.0454803	1.09194e-38	42605548	0.04484	22	2	TRUE	0.0479877	173.147
ebi-a-GCST90001703	B cell	BAFF-R on IgD+ CD24+	Heart Failure	rs5996232	T	C	T	C	0.1284	0.00921605	0.4047	0.401433	0.335215	0.00956357	6.38396e-07	43159810	0.02574	22	2	TRUE	0.00718787	24.8691
ebi-a-GCST90001703	B cell	BAFF-R on IgD+ CD24+	Heart Failure	rs6680891	T	A	T	A	0.1373	0.0115976	0.2122	0.370977	0.231037	0.00968332	6.97702e-06	164083691	0.03051	1	2	TRUE	0.00585768	20.2397
ebi-a-GCST90001703	B cell	BAFF-R on IgD+ CD24+	Heart Failure	rs72658947	C	G	C	G	-0.403	0.0147568	0.0187	0.0587421	0.459316	0.0199424	7.465e-06	30372026	0.08982	1	2	TRUE	0.00582302	20.1192
ebi-a-GCST90001703	B cell	BAFF-R on IgD+ CD24+	Heart Failure	rs74594247	A	G	A	G	0.7561	0.0251356	0.0052	0.0367409	0.312323	0.0248779	8.75709e-06	147057319	0.1698	1	2	TRUE	0.00573595	19.8167
ebi-a-GCST90001703	B cell	BAFF-R on IgD+ CD24+	Heart Failure	rs75056525	A	G	A	G	-0.5571	0.00817484	0.0762	0.0277114	0.77484	0.0285785	3.31589e-31	43349884	0.0475	22	2	TRUE	0.0384819	137.476
ebi-a-GCST90001703	B cell	BAFF-R on IgD+ CD24+	Heart Failure	rs78887234	C	G	C	G	-0.455	0.0577106	0.0165	0.00651024	0.315327	0.0574745	3.54397e-06	37688135	0.09799	22	2	TRUE	0.00623396	21.548
ebi-a-GCST90001703	B cell	BAFF-R on IgD+ CD24+	Heart Failure	rs9614288	T	A	T	A	-0.3097	0.00557842	0.2346	0.244052	0.609851	0.0109319	5.05243e-26	44297686	0.02913	22	2	TRUE	0.0318397	112.966
ebi-a-GCST90001714	B cell	BAFF-R on IgD- CD38dim	Heart Failure	rs116470335	A	G	A	G	1.508	0.0680391	0.0016	0.0197145	0.0467272	0.0342118	4.92504e-06	24492147	0.3297	4	2	TRUE	0.00604992	20.908
ebi-a-GCST90001714	B cell	BAFF-R on IgD- CD38dim	Heart Failure	rs2925323	T	C	T	C	-0.126	-0.00439554	0.2923	0.309372	0.663933	0.0101165	7.80998e-06	101658926	0.02815	3	2	TRUE	0.00579536	20.0231
ebi-a-GCST90001714	B cell	BAFF-R on IgD- CD38dim	Heart Failure	rs4657041	C	T	C	T	-0.1739	0.000735511	0.3344	0.504177	0.937236	0.0093405	1.31099e-10	161478859	0.02699	1	2	TRUE	0.0119344	41.4897
ebi-a-GCST90001714	B cell	BAFF-R on IgD- CD38dim	Heart Failure	rs9434824	G	A	G	A	0.1265	0.0181042	0.7266	0.73466	0.0869941	0.0105782	7.73695e-06	7137637	0.02825	1	2	TRUE	0.00580014	20.0397
ebi-a-GCST90001728	B cell	CD19 on IgD+ CD38- unsw mem	Heart Failure	rs10494895	G	A	G	A	0.4571	0.0319395	0.0314	0.0106312	0.492823	0.0465709	3.32797e-06	208466901	0.09801	1	2	TRUE	0.00628872	21.7385
ebi-a-GCST90001728	B cell	CD19 on IgD+ CD38- unsw mem	Heart Failure	rs113812519	G	A	G	A	0.7181	-0.0110502	0.0215	0.0258603	0.705895	0.0292817	7.39197e-10	207276336	0.116	1	2	TRUE	0.011027	38.3002
ebi-a-GCST90001728	B cell	CD19 on IgD+ CD38- unsw mem	Heart Failure	rs11617402	C	T	C	T	-0.517	-0.00758338	0.0235	0.062595	0.694017	0.019276	3.57602e-06	22970185	0.1112	13	2	TRUE	0.00624984	21.6032
ebi-a-GCST90001728	B cell	CD19 on IgD+ CD38- unsw mem	Heart Failure	rs13250240	C	T	C	T	1.066	0.0183387	0.9945	0.923575	0.299359	0.0176706	3.16804e-06	130552677	0.228	8	2	TRUE	0.00631992	21.847
ebi-a-GCST90001728	B cell	CD19 on IgD+ CD38- unsw mem	Heart Failure	rs138155833	T	A	T	A	0.2322	-0.00508819	0.129	0.0166907	0.891439	0.0372805	5.25098e-06	207698087	0.05084	1	2	TRUE	0.00603262	20.8478
ebi-a-GCST90001728	B cell	CD19 on IgD+ CD38- unsw mem	Heart Failure	rs140108418	G	A	G	A	2.132	0.00921529	0.0014	0.0384089	0.709813	0.0247652	3.15798e-06	13573112	0.4562	2	2	TRUE	0.00631442	21.8279
ebi-a-GCST90001728	B cell	CD19 on IgD+ CD38- unsw mem	Heart Failure	rs140761841	T	C	T	C	0.9699	-0.0746487	0.0065	0.0101452	0.106799	0.0462866	1.43499e-06	747378	0.2005	4	2	TRUE	0.00676237	23.3869
ebi-a-GCST90001728	B cell	CD19 on IgD+ CD38- unsw mem	Heart Failure	rs144743804	A	G	A	G	0.6567	0.046307	0.0224	0.0114469	0.294931	0.0442129	1.649e-08	207018206	0.1158	1	2	TRUE	0.00927027	32.1414
ebi-a-GCST90001728	B cell	CD19 on IgD+ CD38- unsw mem	Heart Failure	rs148774606	C	T	C	T	-1.674	-0.0285758	0.0019	0.0191898	0.404217	0.0342589	4.81404e-06	149841015	0.365	5	2	TRUE	0.00608269	21.0219
ebi-a-GCST90001728	B cell	CD19 on IgD+ CD38- unsw mem	Heart Failure	rs17723384	A	C	A	C	-1.012	-0.0194562	0.0065	0.116366	0.190726	0.0148698	3.72701e-06	34579231	0.2181	16	2	TRUE	0.00622527	21.5178
ebi-a-GCST90001728	B cell	CD19 on IgD+ CD38- unsw mem	Heart Failure	rs4702668	G	A	G	A	0.1867	-0.0155157	0.6669	0.73126	0.14101	0.0105403	1.714e-07	10081219	0.03558	5	2	TRUE	0.00794752	27.5184
ebi-a-GCST90001728	B cell	CD19 on IgD+ CD38- unsw mem	Heart Failure	rs4900483	T	C	T	C	0.5564	0.0245656	0.0188	0.101515	0.120292	0.0158126	3.33803e-06	101566637	0.1193	14	2	TRUE	0.00628889	21.7391
ebi-a-GCST90001728	B cell	CD19 on IgD+ CD38- unsw mem	Heart Failure	rs55712453	G	A	G	A	0.7788	-0.0904039	0.0205	0.00405153	0.205779	0.071451	9.17698e-11	206902437	0.1195	1	2	TRUE	0.0122068	42.4486
ebi-a-GCST90001728	B cell	CD19 on IgD+ CD38- unsw mem	Heart Failure	rs61610275	T	A	T	A	-0.4128	0.00579036	0.0387	0.0717139	0.750841	0.0182356	5.09003e-06	13040257	0.09024	17	2	TRUE	0.00605153	20.9136
ebi-a-GCST90001728	B cell	CD19 on IgD+ CD38- unsw mem	Heart Failure	rs62037424	T	C	T	C	-0.643	-0.0213683	0.015	0.0193162	0.537603	0.0346639	5.54396e-06	28979854	0.1411	16	2	TRUE	0.00600582	20.7546
ebi-a-GCST90001728	B cell	CD19 on IgD+ CD38- unsw mem	Heart Failure	rs72999235	C	T	C	T	0.4734	0.0151848	0.0259	0.0204658	0.647485	0.0332084	8.85095e-06	231874716	0.1062	2	2	TRUE	0.0057481	19.8589
ebi-a-GCST90001728	B cell	CD19 on IgD+ CD38- unsw mem	Heart Failure	rs7600804	C	G	C	G	-2.317	-0.0195138	0.0011	0.0184305	0.573667	0.0346815	3.57701e-06	85912030	0.4985	2	2	TRUE	0.00624627	21.5908
ebi-a-GCST90001728	B cell	CD19 on IgD+ CD38- unsw mem	Heart Failure	rs77518858	C	G	C	G	0.5456	0.0256293	0.0218	0.0556881	0.211601	0.020517	6.82999e-06	15735864	0.1209	6	2	TRUE	0.00589048	20.3537
ebi-a-GCST90001728	B cell	CD19 on IgD+ CD38- unsw mem	Heart Failure	rs78653777	T	C	T	C	0.2693	0.0187107	0.1045	0.0291255	0.50308	0.027941	1.78e-06	3472861	0.05619	8	2	TRUE	0.00663869	22.9563
ebi-a-GCST90001728	B cell	CD19 on IgD+ CD38- unsw mem	Heart Failure	rs80168996	C	A	C	A	-0.3078	-0.0272485	0.0685	0.0156194	0.463403	0.037161	5.10505e-06	44882040	0.06729	7	2	TRUE	0.00605091	20.9114
ebi-a-GCST90001728	B cell	CD19 on IgD+ CD38- unsw mem	Heart Failure	rs859655	G	A	G	A	-0.1601	-0.00039036	0.5417	0.616632	0.967643	0.00962325	2.746e-06	172650450	0.03403	1	2	TRUE	0.00639869	22.1211
ebi-a-GCST90001728	B cell	CD19 on IgD+ CD38- unsw mem	Heart Failure	rs9945791	T	C	T	C	-0.2232	-0.042729	0.8617	0.974571	0.14474	0.0292993	6.93506e-06	36882371	0.0495	18	2	TRUE	0.00588081	20.3201
ebi-a-GCST90001712	B cell	BAFF-R on IgD- CD38-	Heart Failure	rs116470335	A	G	A	G	1.518	0.0680391	0.0016	0.0197145	0.0467272	0.0342118	4.06303e-06	24492147	0.3289	4	2	TRUE	0.00615961	21.2894
ebi-a-GCST90001712	B cell	BAFF-R on IgD- CD38-	Heart Failure	rs117086217	G	A	G	A	-0.4887	-0.0401064	0.0343	0.00527376	0.533921	0.0644764	3.72735e-13	39876838	0.06701	22	2	TRUE	0.015239	53.156
ebi-a-GCST90001712	B cell	BAFF-R on IgD- CD38-	Heart Failure	rs118159778	T	C	T	C	-1.351	-0.0189194	0.0021	0.0260026	0.522373	0.0295758	6.06806e-06	15099583	0.2982	10	2	TRUE	0.00593649	20.5136
ebi-a-GCST90001712	B cell	BAFF-R on IgD- CD38-	Heart Failure	rs138464	T	C	T	C	-0.1557	-0.0152824	0.5816	0.624909	0.113527	0.00965688	9.52906e-10	38906432	0.02538	22	2	TRUE	0.0108314	37.6133
ebi-a-GCST90001712	B cell	BAFF-R on IgD- CD38-	Heart Failure	rs142780018	A	G	A	G	-0.3333	-0.0517129	0.0463	0.011398	0.251768	0.0451222	1.438e-08	44395926	0.05866	22	2	TRUE	0.00930565	32.2652
ebi-a-GCST90001712	B cell	BAFF-R on IgD- CD38-	Heart Failure	rs143106266	A	C	A	C	-1.237	-0.00785219	0.0025	0.00992273	0.870121	0.0480241	5.18096e-07	29908421	0.246	13	2	TRUE	0.00730308	25.2706
ebi-a-GCST90001712	B cell	BAFF-R on IgD- CD38-	Heart Failure	rs2110699	A	G	A	G	0.1804	-0.0122888	0.8961	0.870119	0.377665	0.0139297	8.27599e-06	89904438	0.04041	14	2	TRUE	0.00576507	19.9179
ebi-a-GCST90001712	B cell	BAFF-R on IgD- CD38-	Heart Failure	rs2142827	A	G	A	G	-0.3562	0.0054778	0.1416	0.224592	0.631162	0.0114099	3.97558e-23	42874781	0.03572	22	2	TRUE	0.0281189	99.383
ebi-a-GCST90001712	B cell	BAFF-R on IgD- CD38-	Heart Failure	rs41456252	G	A	G	A	0.245	-0.0455021	0.0721	0.00283113	0.615299	0.0905471	2.87899e-07	38653875	0.04765	22	2	TRUE	0.00763307	26.4213
ebi-a-GCST90001712	B cell	BAFF-R on IgD- CD38-	Heart Failure	rs4657041	C	T	C	T	-0.1395	0.000735511	0.3344	0.504177	0.937236	0.0093405	2.39701e-07	161478859	0.02696	1	2	TRUE	0.00772964	26.7581
ebi-a-GCST90001712	B cell	BAFF-R on IgD- CD38-	Heart Failure	rs56020760	T	C	T	C	-0.2358	-0.00903415	0.0607	0.0394411	0.70557	0.0239117	6.82307e-06	72391681	0.05233	10	2	TRUE	0.00587284	20.2924
ebi-a-GCST90001712	B cell	BAFF-R on IgD- CD38-	Heart Failure	rs5758649	T	C	T	C	-0.6648	-0.0176728	0.0871	0.0106835	0.697586	0.0454803	7.61728e-49	42605548	0.04459	22	2	TRUE	0.0607451	222.154
ebi-a-GCST90001712	B cell	BAFF-R on IgD- CD38-	Heart Failure	rs61879160	T	C	T	C	0.1688	0.020306	0.1303	0.122568	0.155253	0.0142877	9.41694e-06	622044	0.03805	11	2	TRUE	0.00569346	19.669
ebi-a-GCST90001712	B cell	BAFF-R on IgD- CD38-	Heart Failure	rs62567851	A	G	A	G	0.6003	0.0735802	0.0086	0.00844948	0.150122	0.0511293	8.96293e-06	115279319	0.135	9	2	TRUE	0.00572003	19.7613
ebi-a-GCST90001712	B cell	BAFF-R on IgD- CD38-	Heart Failure	rs73165115	T	C	T	C	-1.281	-0.0219528	0.1138	0.0868949	0.183853	0.0165185	1e-200	42298165	0.03361	22	2	TRUE	0.297087	1451.81
ebi-a-GCST90001712	B cell	BAFF-R on IgD- CD38-	Heart Failure	rs75056525	A	G	A	G	-0.6176	0.00817484	0.0762	0.0277114	0.77484	0.0285785	3.88061e-38	43349884	0.04729	22	2	TRUE	0.0472784	170.46
ebi-a-GCST90001712	B cell	BAFF-R on IgD- CD38-	Heart Failure	rs76400748	A	G	A	G	0.3784	-0.00613956	0.0213	0.0302481	0.821059	0.0271442	8.19106e-06	131814009	0.08472	11	2	TRUE	0.00577082	19.9378
ebi-a-GCST90001712	B cell	BAFF-R on IgD- CD38-	Heart Failure	rs78887234	C	G	C	G	-0.4337	0.0577106	0.0165	0.00651024	0.315327	0.0574745	9.50495e-06	37688135	0.09781	22	2	TRUE	0.00568795	19.6499
ebi-a-GCST90001712	B cell	BAFF-R on IgD- CD38-	Heart Failure	rs9614288	T	A	T	A	-0.313	0.00557842	0.2346	0.244052	0.609851	0.0109319	1.19399e-26	44297686	0.02906	22	2	TRUE	0.0326513	115.943
ebi-a-GCST90001743	B cell	CD20 on B cell	Heart Failure	rs11051833	T	C	T	C	-0.359	-0.00447577	0.0286	0.107979	0.768125	0.0151809	1.25199e-06	32330242	0.07394	12	2	TRUE	0.00681211	23.5601
ebi-a-GCST90001743	B cell	CD20 on B cell	Heart Failure	rs12212931	G	T	G	T	0.2121	-0.0145617	0.8197	0.848402	0.263731	0.0130293	3.01578e-11	15913304	0.03182	6	2	TRUE	0.0127621	44.4046
ebi-a-GCST90001743	B cell	CD20 on B cell	Heart Failure	rs13109614	G	A	G	A	0.1321	9.26296e-05	0.2333	0.305495	0.992734	0.0101718	7.39095e-06	62019413	0.02942	4	2	TRUE	0.00583177	20.1497
ebi-a-GCST90001743	B cell	CD20 on B cell	Heart Failure	rs143129208	G	A	G	A	1.055	0.0291664	0.0025	0.0106403	0.518691	0.0451936	5.64703e-06	99391820	0.232	11	2	TRUE	0.00598059	20.6669
ebi-a-GCST90001743	B cell	CD20 on B cell	Heart Failure	rs148703002	C	T	C	T	0.4373	0.000351532	0.0156	0.0591128	0.986038	0.0200882	8.425e-06	42125252	0.09803	6	2	TRUE	0.00575644	19.8879
ebi-a-GCST90001743	B cell	CD20 on B cell	Heart Failure	rs1941018	G	A	G	A	-0.1808	-0.00644863	0.6079	0.51094	0.490454	0.00935142	4.62914e-13	60268994	0.02489	11	2	TRUE	0.01512	52.7344
ebi-a-GCST90001743	B cell	CD20 on B cell	Heart Failure	rs233495	T	C	T	C	-0.1168	-0.00703481	0.5585	0.623362	0.467338	0.00967892	2.70701e-06	14806317	0.02485	6	2	TRUE	0.00638662	22.079
ebi-a-GCST90001743	B cell	CD20 on B cell	Heart Failure	rs28368697	C	A	C	A	0.1522	-0.00124416	0.2716	0.137004	0.930112	0.0141859	8.94396e-06	89502984	0.03422	2	2	TRUE	0.00572265	19.7704
ebi-a-GCST90001743	B cell	CD20 on B cell	Heart Failure	rs28620974	C	G	C	G	0.2243	0.0149111	0.0635	0.117493	0.307458	0.0146106	9.54289e-06	137463130	0.05059	4	2	TRUE	0.00568686	19.6461
ebi-a-GCST90001743	B cell	CD20 on B cell	Heart Failure	rs35139284	T	C	T	C	0.183	0.00461605	0.401	0.344628	0.640152	0.00987419	3.55304e-10	32561370	0.02909	6	2	TRUE	0.0113832	39.5514
ebi-a-GCST90001743	B cell	CD20 on B cell	Heart Failure	rs354026	T	G	T	G	0.1996	0.0162799	0.7669	0.692759	0.109362	0.0101681	1.12202e-11	49841054	0.0293	19	2	TRUE	0.0133224	46.3802
ebi-a-GCST90001743	B cell	CD20 on B cell	Heart Failure	rs388354	C	A	C	A	-0.1212	-0.0191567	0.5205	0.613238	0.0465597	0.00962509	7.50499e-07	40190449	0.02446	7	2	TRUE	0.00709286	24.538
ebi-a-GCST90001743	B cell	CD20 on B cell	Heart Failure	rs3933208	A	T	A	T	0.1183	0.0146968	0.4126	0.368887	0.129889	0.00970381	2.969e-06	161458204	0.02527	5	2	TRUE	0.00633606	21.9031
ebi-a-GCST90001743	B cell	CD20 on B cell	Heart Failure	rs4768810	T	C	T	C	0.2022	0.00746629	0.0821	0.15753	0.560052	0.0128119	7.72592e-06	47866824	0.04515	12	2	TRUE	0.0058015	20.0444
ebi-a-GCST90001743	B cell	CD20 on B cell	Heart Failure	rs6496328	T	C	T	C	-0.3019	-0.00729876	0.0387	0.134924	0.593302	0.0136667	2.064e-06	86988686	0.0635	15	2	TRUE	0.0065336	22.5905
ebi-a-GCST90001743	B cell	CD20 on B cell	Heart Failure	rs6901175	A	G	A	G	0.1648	-0.0174342	0.2235	0.108516	0.250351	0.0151668	3.50397e-07	32198527	0.03229	6	2	TRUE	0.00752177	26.0331
ebi-a-GCST90001743	B cell	CD20 on B cell	Heart Failure	rs72836542	T	C	T	C	0.1332	0.0080558	0.3163	0.295055	0.431233	0.010235	8.01198e-07	14091682	0.02695	6	2	TRUE	0.00705725	24.414
ebi-a-GCST90001743	B cell	CD20 on B cell	Heart Failure	rs73245560	C	T	C	T	0.4108	0.0413054	0.0182	0.0465059	0.061927	0.0221262	9.69996e-06	43987474	0.09274	4	2	TRUE	0.00567642	19.6098
ebi-a-GCST90001743	B cell	CD20 on B cell	Heart Failure	rs75071948	G	T	G	T	0.2626	-0.0313033	0.0452	0.0143928	0.429123	0.0395897	9.44996e-06	75768836	0.05919	9	2	TRUE	0.00569421	19.6716
ebi-a-GCST90001743	B cell	CD20 on B cell	Heart Failure	rs75097128	G	A	G	A	-0.4658	-0.0325738	0.0164	0.0371113	0.186889	0.0246801	1.008e-06	113292746	0.09509	4	2	TRUE	0.00693311	23.9815
ebi-a-GCST90001743	B cell	CD20 on B cell	Heart Failure	rs77612075	T	C	T	C	0.3491	3.85454e-05	0.0292	0.0409509	0.998696	0.0235797	1.287e-06	162820460	0.07197	5	2	TRUE	0.00679914	23.5149
ebi-a-GCST90001743	B cell	CD20 on B cell	Heart Failure	rs78361192	A	C	A	C	0.4003	-0.00584479	0.0193	0.0957408	0.713103	0.0158959	6.77096e-06	125069088	0.08882	2	2	TRUE	0.00587504	20.3
ebi-a-GCST90001743	B cell	CD20 on B cell	Heart Failure	rs79003098	A	T	A	T	-0.1544	0.0058682	0.1589	0.213083	0.607063	0.0114107	4.60702e-06	81965038	0.03365	2	2	TRUE	0.00608825	21.0413
ebi-a-GCST90001743	B cell	CD20 on B cell	Heart Failure	rs80155794	A	G	A	G	-0.3406	-0.00635083	0.0266	0.0894331	0.699335	0.0164436	4.52095e-06	178957291	0.07416	5	2	TRUE	0.00609977	21.0813
ebi-a-GCST90001743	B cell	CD20 on B cell	Heart Failure	rs9277628	C	A	C	A	0.1481	-0.00689558	0.2042	0.159015	0.58961	0.0127838	4.43098e-06	33082040	0.03221	6	2	TRUE	0.00611344	21.1289
ebi-a-GCST90001717	B cell	BAFF-R on unsw mem	Heart Failure	rs113510401	T	C	T	C	0.5059	-0.000677921	0.0124	0.0181842	0.984607	0.0351366	5.81206e-06	51662218	0.1114	2	2	TRUE	0.0059646	20.6113
ebi-a-GCST90001717	B cell	BAFF-R on unsw mem	Heart Failure	rs116470335	A	G	A	G	1.566	0.0680391	0.0016	0.0197145	0.0467272	0.0342118	1.98299e-06	24492147	0.3288	4	2	TRUE	0.00655667	22.6708
ebi-a-GCST90001717	B cell	BAFF-R on unsw mem	Heart Failure	rs116897208	C	T	C	T	-1.227	-0.0229864	0.0022	0.0278704	0.422459	0.0286556	6.61805e-06	15100608	0.2719	10	2	TRUE	0.00589014	20.3525
ebi-a-GCST90001717	B cell	BAFF-R on unsw mem	Heart Failure	rs117086217	G	A	G	A	-0.5	-0.0401064	0.0343	0.00527376	0.533921	0.0644764	1.20088e-13	39876838	0.06715	22	2	TRUE	0.0158752	55.4109
ebi-a-GCST90001717	B cell	BAFF-R on unsw mem	Heart Failure	rs13058590	T	C	T	C	-0.3847	-0.0224844	0.0468	0.0279141	0.429898	0.0284841	9.08448e-11	39641412	0.05918	22	2	TRUE	0.0121453	42.232
ebi-a-GCST90001717	B cell	BAFF-R on unsw mem	Heart Failure	rs141410339	A	G	A	G	1.578	0.0527658	0.0011	0.027908	0.0623735	0.0283134	8.81008e-06	40298978	0.3545	21	2	TRUE	0.00573199	19.8029
ebi-a-GCST90001717	B cell	BAFF-R on unsw mem	Heart Failure	rs143106266	A	C	A	C	-1.148	-0.00785219	0.0025	0.00992273	0.870121	0.0480241	3.48001e-06	29908421	0.247	13	2	TRUE	0.00624582	21.5892
ebi-a-GCST90001717	B cell	BAFF-R on unsw mem	Heart Failure	rs1436776	T	C	T	C	0.1135	-0.00647557	0.6051	0.539592	0.489013	0.00935939	9.0099e-06	216235074	0.02553	1	2	TRUE	0.00571769	19.7532
ebi-a-GCST90001717	B cell	BAFF-R on unsw mem	Heart Failure	rs144886236	C	T	C	T	-1.493	-0.0209813	0.099	0.0875746	0.202632	0.0164677	1e-200	42326166	0.03383	22	2	TRUE	0.361707	1946.54
ebi-a-GCST90001717	B cell	BAFF-R on unsw mem	Heart Failure	rs146069723	T	C	T	C	-0.5628	0.0116487	0.0756	0.0249357	0.699203	0.030147	1.57616e-31	43339331	0.04773	22	2	TRUE	0.0388798	138.954
ebi-a-GCST90001717	B cell	BAFF-R on unsw mem	Heart Failure	rs149228586	T	C	T	C	0.3769	-0.0148692	0.0286	0.0248947	0.618928	0.0298957	1.798e-06	41608058	0.07881	22	2	TRUE	0.00661043	22.8579
ebi-a-GCST90001717	B cell	BAFF-R on unsw mem	Heart Failure	rs187315152	T	A	T	A	-0.5144	-0.0247605	0.0535	0.0122143	0.56182	0.0426802	2.05779e-18	41305795	0.05846	22	2	TRUE	0.0220308	77.3805
ebi-a-GCST90001717	B cell	BAFF-R on unsw mem	Heart Failure	rs1885397	C	A	C	A	-0.1529	0.0181736	0.1903	0.255977	0.0932825	0.0108284	2.274e-06	55233098	0.03229	14	2	TRUE	0.0064815	22.4092
ebi-a-GCST90001717	B cell	BAFF-R on unsw mem	Heart Failure	rs189503542	A	T	A	T	-0.6424	-0.0123661	0.0138	0.00772955	0.826695	0.056481	4.14897e-09	44698304	0.109	22	2	TRUE	0.0100049	34.714
ebi-a-GCST90001717	B cell	BAFF-R on unsw mem	Heart Failure	rs190757416	G	A	G	A	0.6551	0.000476184	0.0068	0.00797027	0.992832	0.0530043	6.28594e-06	45358923	0.1448	6	2	TRUE	0.00591998	20.4562
ebi-a-GCST90001717	B cell	BAFF-R on unsw mem	Heart Failure	rs2110699	A	G	A	G	0.1792	-0.0122888	0.8961	0.870119	0.377665	0.0139297	9.73195e-06	89904438	0.04047	14	2	TRUE	0.00567231	19.5955
ebi-a-GCST90001717	B cell	BAFF-R on unsw mem	Heart Failure	rs2142827	A	G	A	G	-0.3298	0.0054778	0.1416	0.224592	0.631162	0.0114099	5.84117e-20	42874781	0.03584	22	2	TRUE	0.0240445	84.6277
ebi-a-GCST90001717	B cell	BAFF-R on unsw mem	Heart Failure	rs2925323	T	C	T	C	-0.1282	-0.00439554	0.2923	0.309372	0.663933	0.0101165	5.14802e-06	101658926	0.02808	3	2	TRUE	0.00602804	20.8319
ebi-a-GCST90001717	B cell	BAFF-R on unsw mem	Heart Failure	rs41456252	G	A	G	A	0.2516	-0.0455021	0.0721	0.00283113	0.615299	0.0905471	1.43199e-07	38653875	0.04774	22	2	TRUE	0.00801644	27.759
ebi-a-GCST90001717	B cell	BAFF-R on unsw mem	Heart Failure	rs4657041	C	T	C	T	-0.1313	0.000735511	0.3344	0.504177	0.937236	0.0093405	1.18299e-06	161478859	0.02699	1	2	TRUE	0.00683855	23.6522
ebi-a-GCST90001717	B cell	BAFF-R on unsw mem	Heart Failure	rs56020760	T	C	T	C	-0.2371	-0.00903415	0.0607	0.0394411	0.70557	0.0239117	6.29303e-06	72391681	0.05243	10	2	TRUE	0.0059149	20.4386
ebi-a-GCST90001717	B cell	BAFF-R on unsw mem	Heart Failure	rs5758649	T	C	T	C	-0.6019	-0.0176728	0.0871	0.0106835	0.697586	0.0454803	3.18493e-40	42605548	0.04479	22	2	TRUE	0.0499192	180.482
ebi-a-GCST90001717	B cell	BAFF-R on unsw mem	Heart Failure	rs6680891	T	A	T	A	0.1361	0.0115976	0.2122	0.370977	0.231037	0.00968332	8.19898e-06	164083691	0.03048	1	2	TRUE	0.00576759	19.9266
ebi-a-GCST90001717	B cell	BAFF-R on unsw mem	Heart Failure	rs74643433	T	C	T	C	-0.3816	-0.0300333	0.0209	0.0069964	0.593891	0.0563259	9.52401e-06	109385593	0.08607	11	2	TRUE	0.00568665	19.6454
ebi-a-GCST90001717	B cell	BAFF-R on unsw mem	Heart Failure	rs78996523	C	G	C	G	-1.102	0.024835	0.0042	0.0160827	0.511467	0.0378262	2.35798e-08	37514022	0.197	22	2	TRUE	0.00902226	31.2736
ebi-a-GCST90001717	B cell	BAFF-R on unsw mem	Heart Failure	rs9614288	T	A	T	A	-0.3124	0.00557842	0.2346	0.244052	0.609851	0.0109319	1.692e-26	44297686	0.0291	22	2	TRUE	0.0324439	115.182
ebi-a-GCST90002088	cDC	CD11c on CD62L+ myeloid DC	Heart Failure	rs113404848	G	A	G	A	0.2651	-0.0603851	0.063	0.0114023	0.178648	0.0448983	1.94899e-06	48040615	0.0556	16	2	TRUE	0.00657094	22.7205
ebi-a-GCST90002088	cDC	CD11c on CD62L+ myeloid DC	Heart Failure	rs115914905	A	G	A	G	-1.699	0.0541253	0.0012	0.00723285	0.33548	0.0561969	7.19499e-06	6588450	0.3779	4	2	TRUE	0.00584665	20.2013
ebi-a-GCST90002088	cDC	CD11c on CD62L+ myeloid DC	Heart Failure	rs12530109	A	G	A	G	-0.1451	0.0114103	0.2303	0.175889	0.351875	0.0122565	4.79999e-06	112955668	0.03167	6	2	TRUE	0.00607037	20.9791
ebi-a-GCST90002088	cDC	CD11c on CD62L+ myeloid DC	Heart Failure	rs12927491	T	C	T	C	-0.2229	0.0113012	0.1137	0.121063	0.431339	0.0143617	1.13399e-07	31596543	0.04192	16	2	TRUE	0.00815906	28.2569
ebi-a-GCST90002088	cDC	CD11c on CD62L+ myeloid DC	Heart Failure	rs13255633	T	C	T	C	0.1598	0.0219238	0.1784	0.14969	0.0954157	0.0131478	4.75598e-06	138231016	0.03486	8	2	TRUE	0.00607676	21.0013
ebi-a-GCST90002088	cDC	CD11c on CD62L+ myeloid DC	Heart Failure	rs138069865	C	T	C	T	1.804	-0.0520694	0.001	0.0194081	0.128566	0.0342611	6.84101e-06	115183723	0.4002	10	2	TRUE	0.00587732	20.308
ebi-a-GCST90002088	cDC	CD11c on CD62L+ myeloid DC	Heart Failure	rs148343003	T	C	T	C	1.626	-0.0192306	0.0014	0.0547977	0.348523	0.0205135	5.668e-06	101863324	0.3577	10	2	TRUE	0.00597614	20.6514
ebi-a-GCST90002088	cDC	CD11c on CD62L+ myeloid DC	Heart Failure	rs149922594	T	C	T	C	-1.442	0.0685612	0.0017	0.0087767	0.171106	0.0500937	3.70997e-06	24117291	0.3111	2	2	TRUE	0.00621219	21.4723
ebi-a-GCST90002088	cDC	CD11c on CD62L+ myeloid DC	Heart Failure	rs16881169	G	A	G	A	0.2892	0.0204842	0.0566	0.0466652	0.354136	0.022107	8.69501e-07	18769716	0.05866	6	2	TRUE	0.00702219	24.2918
ebi-a-GCST90002088	cDC	CD11c on CD62L+ myeloid DC	Heart Failure	rs17314359	C	A	C	A	-0.1488	-0.00494843	0.2164	0.0471885	0.824046	0.0222557	6.41697e-06	83597897	0.03291	2	2	TRUE	0.00591283	20.4314
ebi-a-GCST90002088	cDC	CD11c on CD62L+ myeloid DC	Heart Failure	rs17481824	C	T	C	T	0.18	-0.0110772	0.1468	0.109527	0.463286	0.0151029	3.312e-06	54559794	0.03863	1	2	TRUE	0.00627742	21.6992
ebi-a-GCST90002088	cDC	CD11c on CD62L+ myeloid DC	Heart Failure	rs1887757	T	C	T	C	0.1616	-0.00351655	0.2211	0.21282	0.757733	0.0114004	4.82603e-07	23788362	0.03204	13	2	TRUE	0.00734709	25.4241
ebi-a-GCST90002088	cDC	CD11c on CD62L+ myeloid DC	Heart Failure	rs2541232	A	G	A	G	0.1216	0.00592625	0.5508	0.521142	0.526942	0.0093669	6.21398e-06	72520930	0.02687	10	2	TRUE	0.00592341	20.4682
ebi-a-GCST90002088	cDC	CD11c on CD62L+ myeloid DC	Heart Failure	rs4493054	A	G	A	G	0.3611	-0.0128388	0.7366	0.602154	0.178439	0.00954149	1.21899e-32	31361988	0.02998	16	2	TRUE	0.0405002	144.99
ebi-a-GCST90002088	cDC	CD11c on CD62L+ myeloid DC	Heart Failure	rs4592764	T	A	T	A	-0.1323	0.0232589	0.3762	0.291664	0.0240547	0.0103087	1.65901e-06	20258482	0.02757	18	2	TRUE	0.00665528	23.0141
ebi-a-GCST90002088	cDC	CD11c on CD62L+ myeloid DC	Heart Failure	rs71652355	A	G	A	G	0.3498	0.175506	0.0306	0.00384104	0.0208949	0.0759808	4.87798e-06	25505556	0.07641	1	2	TRUE	0.00606065	20.9453
ebi-a-GCST90002088	cDC	CD11c on CD62L+ myeloid DC	Heart Failure	rs72662658	A	G	A	G	0.4931	-0.103545	0.0202	0.0165134	0.00668698	0.0381798	1.25199e-07	26010884	0.09306	1	2	TRUE	0.00810272	28.0602
ebi-a-GCST90002088	cDC	CD11c on CD62L+ myeloid DC	Heart Failure	rs72672205	G	A	G	A	-0.8172	0.000785294	0.005	0.00497886	0.99088	0.0686981	5.65796e-06	111950141	0.1797	4	2	TRUE	0.00598103	20.6684
ebi-a-GCST90002088	cDC	CD11c on CD62L+ myeloid DC	Heart Failure	rs72732223	G	A	G	A	0.2079	0.0162913	0.1018	0.0395082	0.5025	0.0242951	4.98001e-06	16754930	0.04544	5	2	TRUE	0.00605363	20.9209
ebi-a-GCST90002088	cDC	CD11c on CD62L+ myeloid DC	Heart Failure	rs72873735	G	A	G	A	0.2882	0.00982201	0.0512	0.0384833	0.684769	0.0241943	2.37197e-06	25879587	0.06095	1	2	TRUE	0.00646316	22.3454
ebi-a-GCST90002088	cDC	CD11c on CD62L+ myeloid DC	Heart Failure	rs75841521	A	G	A	G	-0.4221	-0.13511	0.028	0.00387755	0.0753546	0.0759771	1.66498e-07	59592691	0.08046	2	2	TRUE	0.00794378	27.5054
ebi-a-GCST90002088	cDC	CD11c on CD62L+ myeloid DC	Heart Failure	rs76225503	A	G	A	G	-0.3493	0.0147751	0.0336	0.058256	0.458321	0.019923	2.52e-06	47980553	0.07406	16	2	TRUE	0.00643055	22.2319
ebi-a-GCST90002088	cDC	CD11c on CD62L+ myeloid DC	Heart Failure	rs778233	T	C	T	C	-0.1272	-0.00188284	0.4587	0.574095	0.84219	0.00945707	3.11903e-06	84617476	0.02723	5	2	TRUE	0.00630886	21.8085
ebi-a-GCST90002088	cDC	CD11c on CD62L+ myeloid DC	Heart Failure	rs78520150	A	C	A	C	0.3719	0.000757342	0.0376	0.0278333	0.978724	0.0283983	1.925e-07	19786101	0.07125	1	2	TRUE	0.00786455	27.2289
ebi-a-GCST90002088	cDC	CD11c on CD62L+ myeloid DC	Heart Failure	rs79355481	T	C	T	C	0.3635	0.00965174	0.0343	0.0291103	0.72888	0.0278457	7.84206e-07	40087162	0.07342	1	2	TRUE	0.00708132	24.4978
ebi-a-GCST90002088	cDC	CD11c on CD62L+ myeloid DC	Heart Failure	rs79792171	A	G	A	G	-1.02	0.140211	0.0031	0.000713211	0.445887	0.183934	8.09096e-06	124596494	0.2282	6	2	TRUE	0.00577926	19.9672
ebi-a-GCST90002105	cDC	HLA DR on plasmacytoid DC	Heart Failure	rs10806988	T	C	T	C	0.2381	-0.031156	0.0947	0.0308337	0.250036	0.027086	8.16507e-07	24341769	0.04817	6	2	TRUE	0.00705845	24.4181
ebi-a-GCST90002105	cDC	HLA DR on plasmacytoid DC	Heart Failure	rs10812812	A	T	A	T	-0.2691	-0.0115328	0.0531	0.177992	0.344313	0.0121953	6.55194e-06	28412352	0.0596	9	2	TRUE	0.0058964	20.3743
ebi-a-GCST90002105	cDC	HLA DR on plasmacytoid DC	Heart Failure	rs111608618	T	C	T	C	0.714	0.0423267	0.012	0.0251756	0.159225	0.0300683	4.21105e-08	24422292	0.1299	6	2	TRUE	0.0087136	30.1943
ebi-a-GCST90002105	cDC	HLA DR on plasmacytoid DC	Heart Failure	rs115770777	T	C	T	C	0.1972	-0.0042208	0.109	0.0382777	0.863767	0.0245994	7.66002e-06	26859610	0.04399	4	2	TRUE	0.00581292	20.0841
ebi-a-GCST90002105	cDC	HLA DR on plasmacytoid DC	Heart Failure	rs116007826	G	A	G	A	0.751	0.0346125	0.0686	0.000862166	0.828325	0.159615	7.60852e-34	31569745	0.06113	6	2	TRUE	0.0420656	150.841
ebi-a-GCST90002105	cDC	HLA DR on plasmacytoid DC	Heart Failure	rs11615028	G	A	G	A	1.511	-0.00742892	0.0014	0.0400634	0.757597	0.02407	5.37502e-06	41040386	0.3314	12	2	TRUE	0.00601209	20.7764
ebi-a-GCST90002105	cDC	HLA DR on plasmacytoid DC	Heart Failure	rs11615578	T	C	T	C	-0.1535	-0.0161991	0.1833	0.230865	0.147165	0.0111747	9.16495e-06	121714935	0.03454	12	2	TRUE	0.00571352	19.7387
ebi-a-GCST90002105	cDC	HLA DR on plasmacytoid DC	Heart Failure	rs11644019	T	C	T	C	-0.291	-0.016946	0.1398	0.209939	0.140181	0.0114879	1.10408e-13	10863414	0.03898	16	2	TRUE	0.0159565	55.6993
ebi-a-GCST90002105	cDC	HLA DR on plasmacytoid DC	Heart Failure	rs11731221	G	C	G	C	-0.141	0.0108186	0.3491	0.259626	0.310672	0.0106712	8.78699e-07	84168891	0.02861	4	2	TRUE	0.00701721	24.2745
ebi-a-GCST90002105	cDC	HLA DR on plasmacytoid DC	Heart Failure	rs118111544	A	T	A	T	-0.5617	-0.0059145	0.0136	0.0426694	0.800093	0.0233566	1.54301e-06	55035000	0.1166	17	2	TRUE	0.00670671	23.1931
ebi-a-GCST90002105	cDC	HLA DR on plasmacytoid DC	Heart Failure	rs12607423	T	C	T	C	-0.1621	-0.011989	0.1898	0.247746	0.268611	0.0108374	2.70601e-06	67084661	0.03448	18	2	TRUE	0.00638952	22.0891
ebi-a-GCST90002105	cDC	HLA DR on plasmacytoid DC	Heart Failure	rs144816332	A	G	A	G	-0.8192	-0.00433799	0.0057	0.0104187	0.924032	0.0454925	4.97496e-06	67537526	0.1791	14	2	TRUE	0.00605025	20.9091
ebi-a-GCST90002105	cDC	HLA DR on plasmacytoid DC	Heart Failure	rs146863538	C	A	C	A	1.974	0.0173558	0.001	0.00481902	0.800465	0.068669	1.065e-06	19396439	0.4037	19	2	TRUE	0.00690854	23.8959
ebi-a-GCST90002105	cDC	HLA DR on plasmacytoid DC	Heart Failure	rs1646067	A	G	A	G	0.1336	-0.00801312	0.691	0.655618	0.4161	0.00985374	8.12793e-06	11319045	0.02988	16	2	TRUE	0.005783	19.9802
ebi-a-GCST90002105	cDC	HLA DR on plasmacytoid DC	Heart Failure	rs16890461	T	C	T	C	0.2128	-0.00081593	0.0975	0.122555	0.954599	0.0143317	2.06001e-06	41189599	0.04473	8	2	TRUE	0.00654207	22.62
ebi-a-GCST90002105	cDC	HLA DR on plasmacytoid DC	Heart Failure	rs16894020	A	G	A	G	0.5556	-0.0159246	0.0155	0.0220215	0.619001	0.0320243	8.10793e-07	28340245	0.1124	6	2	TRUE	0.00705888	24.4196
ebi-a-GCST90002105	cDC	HLA DR on plasmacytoid DC	Heart Failure	rs200819	G	A	G	A	-0.3651	-0.0500415	0.9721	0.983408	0.174375	0.0368418	9.56996e-06	97857419	0.08233	6	2	TRUE	0.00568919	19.6542
ebi-a-GCST90002105	cDC	HLA DR on plasmacytoid DC	Heart Failure	rs2496370	A	T	A	T	-0.911	-0.0778856	0.0047	0.00768082	0.146821	0.0536827	9.6241e-06	49127467	0.2055	6	2	TRUE	0.00568535	19.6409
ebi-a-GCST90002105	cDC	HLA DR on plasmacytoid DC	Heart Failure	rs29221	G	C	G	C	0.3186	-0.0263124	0.1555	0.394697	0.0059606	0.00956833	4.83281e-15	29589124	0.04046	6	2	TRUE	0.0177213	61.9708
ebi-a-GCST90002105	cDC	HLA DR on plasmacytoid DC	Heart Failure	rs34039593	G	T	G	T	1.217	0.0366995	0.1173	0.150136	0.00519051	0.0131306	6.25173e-146	32570311	0.0446	6	2	TRUE	0.178062	744.147
ebi-a-GCST90002105	cDC	HLA DR on plasmacytoid DC	Heart Failure	rs55954128	T	C	T	C	0.1468	0.0100386	0.2159	0.315786	0.319488	0.0100838	8.78699e-06	40782880	0.03296	6	2	TRUE	0.00573851	19.8255
ebi-a-GCST90002105	cDC	HLA DR on plasmacytoid DC	Heart Failure	rs7204799	G	C	G	C	0.5416	-0.0035677	0.9713	0.935049	0.851012	0.0189946	4.00405e-11	11004549	0.0817	16	2	TRUE	0.0126246	43.9198
ebi-a-GCST90002105	cDC	HLA DR on plasmacytoid DC	Heart Failure	rs74411153	G	C	G	C	1.246	0.000758182	0.0084	0.0125906	0.985557	0.0418814	2.01883e-13	24144026	0.1687	6	2	TRUE	0.0156238	54.5197
ebi-a-GCST90002105	cDC	HLA DR on plasmacytoid DC	Heart Failure	rs7748976	A	G	A	G	0.2325	0.0109069	0.1367	0.286674	0.290224	0.0103125	1.28301e-08	33890451	0.04076	6	2	TRUE	0.00937791	32.5181
ebi-a-GCST90002105	cDC	HLA DR on plasmacytoid DC	Heart Failure	rs9267650	T	A	T	A	-0.3903	-0.0236356	0.2883	0.0232594	0.444816	0.0309332	7.30634e-26	31824912	0.03676	6	2	TRUE	0.0317578	112.666
ebi-a-GCST90002105	cDC	HLA DR on plasmacytoid DC	Heart Failure	rs9296042	T	C	T	C	-0.294	-0.0062458	0.5014	0.503817	0.504595	0.00936014	8.65167e-22	32736005	0.03041	6	2	TRUE	0.0264746	93.4134
ebi-a-GCST90002105	cDC	HLA DR on plasmacytoid DC	Heart Failure	rs952839	A	G	A	G	0.538	-0.0238564	0.0151	0.00810874	0.649853	0.052551	2.44e-06	86099942	0.1139	5	2	TRUE	0.00644952	22.2979
ebi-a-GCST90001461	cDC	DC AC	Heart Failure	rs115102594	G	C	G	C	-0.252	0.00781032	0.0603	0.148845	0.554962	0.0132302	3.434e-06	35251042	0.05419	17	2	TRUE	0.00625258	21.6127
ebi-a-GCST90001461	cDC	DC AC	Heart Failure	rs115751481	A	T	A	T	-0.3782	0.00022435	0.0258	0.020982	0.994584	0.033049	3.843e-06	41531792	0.08174	3	2	TRUE	0.0061901	21.3954
ebi-a-GCST90001461	cDC	DC AC	Heart Failure	rs11748731	T	C	T	C	0.3124	0.0638177	0.0362	0.0137829	0.110614	0.0400001	3.75396e-06	30878060	0.06744	5	2	TRUE	0.00620447	21.4454
ebi-a-GCST90001461	cDC	DC AC	Heart Failure	rs12144062	T	C	T	C	0.1591	-0.00586681	0.1464	0.13866	0.666672	0.0136209	8.00295e-06	120123990	0.03557	1	2	TRUE	0.00578725	19.9949
ebi-a-GCST90001461	cDC	DC AC	Heart Failure	rs138192280	T	C	T	C	0.1545	0.00102852	0.1679	0.22111	0.927312	0.0112744	4.39805e-06	88411604	0.0336	9	2	TRUE	0.00611414	21.1313
ebi-a-GCST90001461	cDC	DC AC	Heart Failure	rs146068392	G	C	G	C	0.5793	0.0206777	0.0095	0.0860371	0.216124	0.0167173	5.93403e-06	40113977	0.1277	2	2	TRUE	0.00595187	20.5671
ebi-a-GCST90001461	cDC	DC AC	Heart Failure	rs147431504	G	C	G	C	0.9392	-0.260244	0.0039	0.000462954	0.223261	0.213682	2.78298e-06	2470273	0.2001	20	2	TRUE	0.00636895	22.0176
ebi-a-GCST90001461	cDC	DC AC	Heart Failure	rs17017403	C	T	C	T	-0.195	0.0240813	0.098	0.121449	0.0948069	0.014415	4.68296e-06	112435483	0.04252	2	2	TRUE	0.0060821	21.0199
ebi-a-GCST90001461	cDC	DC AC	Heart Failure	rs17438107	T	A	T	A	0.1983	-0.0207364	0.0917	0.0222745	0.519023	0.0321569	5.87706e-06	162920561	0.04369	1	2	TRUE	0.00595808	20.5887
ebi-a-GCST90001461	cDC	DC AC	Heart Failure	rs191217950	A	G	A	G	0.6722	-0.017154	0.0096	0.00316235	0.837467	0.0836234	1.276e-07	160940671	0.127	1	2	TRUE	0.00808508	27.9986
ebi-a-GCST90001461	cDC	DC AC	Heart Failure	rs2322660	T	C	T	C	0.1262	0.0284537	0.3254	0.70878	0.00596664	0.0103483	5.77205e-06	136557319	0.02779	2	2	TRUE	0.00596436	20.6105
ebi-a-GCST90001461	cDC	DC AC	Heart Failure	rs2490034	A	G	A	G	0.1328	-0.00612951	0.7432	0.870046	0.659219	0.0138994	4.60596e-06	3870889	0.02893	6	2	TRUE	0.00609348	21.0594
ebi-a-GCST90001461	cDC	DC AC	Heart Failure	rs28854187	A	G	A	G	0.1282	0.00744285	0.2964	0.30531	0.462575	0.0101317	2.452e-06	73320315	0.02716	8	2	TRUE	0.00644067	22.2671
ebi-a-GCST90001461	cDC	DC AC	Heart Failure	rs35802809	T	G	T	G	-0.3287	-0.0466228	0.0313	0.0170267	0.190488	0.0356133	5.94895e-06	46017435	0.07248	7	2	TRUE	0.00594829	20.5547
ebi-a-GCST90001461	cDC	DC AC	Heart Failure	rs55971447	T	C	T	C	0.5889	0.0201254	0.2358	0.107542	0.187136	0.0152569	1.19812e-89	161515326	0.02846	1	2	TRUE	0.110776	427.918
ebi-a-GCST90001461	cDC	DC AC	Heart Failure	rs62504404	A	G	A	G	0.125	-0.000503019	0.4843	0.421606	0.958316	0.00962409	5.47797e-07	38806068	0.02491	8	2	TRUE	0.00727315	25.1663
ebi-a-GCST90001461	cDC	DC AC	Heart Failure	rs6782857	A	G	A	G	0.1846	-0.0168481	0.1101	0.0562678	0.407598	0.0203448	5.74103e-06	31185662	0.04063	3	2	TRUE	0.00597021	20.6308
ebi-a-GCST90001461	cDC	DC AC	Heart Failure	rs75072970	C	T	C	T	0.3483	0.0252604	0.0532	0.0294299	0.365057	0.0278883	9.7389e-10	161058351	0.05681	1	2	TRUE	0.0108182	37.5668
ebi-a-GCST90001461	cDC	DC AC	Heart Failure	rs76168011	G	C	G	C	-0.7956	-0.109246	0.0049	0.0120955	0.0108605	0.0428894	9.74002e-06	4372544	0.1796	7	2	TRUE	0.00567708	19.6121
ebi-a-GCST90001461	cDC	DC AC	Heart Failure	rs79275634	A	G	A	G	0.5945	0.0418929	0.0107	0.0428098	0.0729138	0.0233599	1.98299e-06	112543958	0.1248	5	2	TRUE	0.00655899	22.6789
ebi-a-GCST90001461	cDC	DC AC	Heart Failure	rs911228	A	G	A	G	0.1199	-0.00388187	0.5697	0.709095	0.704872	0.0102491	3.08901e-06	160145298	0.02567	1	2	TRUE	0.00630753	21.8039
ebi-a-GCST90001461	cDC	DC AC	Heart Failure	rs9590896	A	G	A	G	-0.1209	-0.00109884	0.3103	0.166209	0.930291	0.0125612	9.57789e-06	32877696	0.02728	13	2	TRUE	0.00568211	19.6296
ebi-a-GCST90001470	cDC	CD62L- plasmacytoid DC AC	Heart Failure	rs116054627	A	G	A	G	0.3356	0.000480536	0.0413	0.122423	0.973185	0.0142955	5.38505e-08	51168498	0.06158	2	2	TRUE	0.00856738	29.6833
ebi-a-GCST90001470	cDC	CD62L- plasmacytoid DC AC	Heart Failure	rs11659751	A	T	A	T	0.209	-0.0292171	0.0772	0.124987	0.0403943	0.0142543	4.70804e-06	55736723	0.04558	18	2	TRUE	0.00608017	21.0131
ebi-a-GCST90001470	cDC	CD62L- plasmacytoid DC AC	Heart Failure	rs116894787	C	G	C	G	0.5376	0.383307	0.0111	0.000750843	0.0234407	0.169143	3.18801e-06	12240106	0.1152	10	2	TRUE	0.00629638	21.7651
ebi-a-GCST90001470	cDC	CD62L- plasmacytoid DC AC	Heart Failure	rs118054784	A	G	A	G	0.2985	-0.0346595	0.0422	0.0221015	0.281902	0.0322097	1.59698e-06	130658684	0.0621	8	2	TRUE	0.00667754	23.0915
ebi-a-GCST90001470	cDC	CD62L- plasmacytoid DC AC	Heart Failure	rs12061996	G	A	G	A	-0.1861	-0.00466437	0.0947	0.0343193	0.856386	0.0257734	6.88906e-06	167814385	0.04131	1	2	TRUE	0.00587011	20.2829
ebi-a-GCST90001470	cDC	CD62L- plasmacytoid DC AC	Heart Failure	rs13201703	A	C	A	C	0.252	0.0119991	0.0508	0.0471003	0.587235	0.0221041	7.45006e-06	22921471	0.05616	6	2	TRUE	0.00582412	20.1231
ebi-a-GCST90001470	cDC	CD62L- plasmacytoid DC AC	Heart Failure	rs1391986	T	G	T	G	0.7317	-0.0526987	0.0061	0.0214278	0.102028	0.0322296	2.87402e-06	52071311	0.1561	5	2	TRUE	0.00635204	21.9587
ebi-a-GCST90001470	cDC	CD62L- plasmacytoid DC AC	Heart Failure	rs1472757	C	T	C	T	-0.1252	0.0122829	0.6057	0.591966	0.202261	0.00963262	5.45306e-07	6455872	0.02495	5	2	TRUE	0.00727307	25.166
ebi-a-GCST90001470	cDC	CD62L- plasmacytoid DC AC	Heart Failure	rs1499242	G	T	G	T	0.1874	-0.00734777	0.1046	0.248546	0.495963	0.010792	2.44101e-06	22793809	0.0397	11	2	TRUE	0.00644128	22.2692
ebi-a-GCST90001470	cDC	CD62L- plasmacytoid DC AC	Heart Failure	rs150918748	T	C	T	C	0.8677	0.0185213	0.004	0.00288108	0.826519	0.0845074	5.63197e-06	43446390	0.1908	22	2	TRUE	0.00598133	20.6695
ebi-a-GCST90001470	cDC	CD62L- plasmacytoid DC AC	Heart Failure	rs16957038	A	G	A	G	1.17	-0.00659246	0.0022	0.0343885	0.797717	0.0257213	2.15298e-06	100542252	0.2465	13	2	TRUE	0.0065121	22.5157
ebi-a-GCST90001470	cDC	CD62L- plasmacytoid DC AC	Heart Failure	rs170697	A	G	A	G	0.1127	0.00540137	0.507	0.581344	0.568587	0.00947385	3.16403e-06	83856849	0.02415	14	2	TRUE	0.00629638	21.7651
ebi-a-GCST90001470	cDC	CD62L- plasmacytoid DC AC	Heart Failure	rs17224524	C	T	C	T	-0.129	0.00118331	0.2945	0.15191	0.9276	0.0130227	2.87098e-06	182346146	0.02753	2	2	TRUE	0.00634778	21.9439
ebi-a-GCST90001470	cDC	CD62L- plasmacytoid DC AC	Heart Failure	rs191779135	G	A	G	A	-0.2628	-0.105992	0.0865	0.00423279	0.148697	0.0733942	1.376e-09	82502357	0.04325	4	2	TRUE	0.0106282	36.8999
ebi-a-GCST90001470	cDC	CD62L- plasmacytoid DC AC	Heart Failure	rs4462104	C	T	C	T	-0.1397	0.0122852	0.2011	0.165464	0.329961	0.0126107	3.764e-06	36975893	0.03017	1	2	TRUE	0.00619957	21.4284
ebi-a-GCST90001470	cDC	CD62L- plasmacytoid DC AC	Heart Failure	rs4928176	A	G	A	G	0.111	-0.00243528	0.525	0.500288	0.794788	0.00936295	5.425e-06	98972835	0.02436	3	2	TRUE	0.00600477	20.751
ebi-a-GCST90001470	cDC	CD62L- plasmacytoid DC AC	Heart Failure	rs56374915	A	G	A	G	-0.1835	0.00893923	0.1119	0.0727412	0.619043	0.0179789	2.52802e-06	115086436	0.03892	7	2	TRUE	0.00642609	22.2164
ebi-a-GCST90001470	cDC	CD62L- plasmacytoid DC AC	Heart Failure	rs61936377	C	T	C	T	0.1364	0.00431107	0.2503	0.191552	0.719449	0.012002	1.39601e-06	63530291	0.02822	12	2	TRUE	0.00675139	23.3487
ebi-a-GCST90001470	cDC	CD62L- plasmacytoid DC AC	Heart Failure	rs6535445	C	T	C	T	-0.2794	0.0101585	0.3435	0.255642	0.342156	0.0106941	5.62471e-28	84151427	0.02525	4	2	TRUE	0.0343992	122.371
ebi-a-GCST90001470	cDC	CD62L- plasmacytoid DC AC	Heart Failure	rs72716416	T	C	T	C	0.3081	-0.0353512	0.0325	0.113767	0.0167248	0.0147746	8.87503e-06	131993230	0.06925	8	2	TRUE	0.00572625	19.7829
ebi-a-GCST90001470	cDC	CD62L- plasmacytoid DC AC	Heart Failure	rs75472065	C	A	C	A	0.6561	0.0617497	0.007	0.00626279	0.312809	0.0611779	7.89696e-06	77076673	0.1466	3	2	TRUE	0.00579387	20.0179
ebi-a-GCST90001470	cDC	CD62L- plasmacytoid DC AC	Heart Failure	rs9403901	A	G	A	G	-0.1501	0.0102012	0.1635	0.108952	0.497053	0.0150209	5.98205e-06	148286133	0.03311	6	2	TRUE	0.00594394	20.5395
ebi-a-GCST90001470	cDC	CD62L- plasmacytoid DC AC	Heart Failure	rs9502274	T	A	T	A	-0.1362	0.0146865	0.2024	0.184797	0.223384	0.0120621	8.36604e-06	566060	0.03052	6	2	TRUE	0.00576098	19.9036
ebi-a-GCST90001470	cDC	CD62L- plasmacytoid DC AC	Heart Failure	rs9900969	T	G	T	G	0.1321	-0.00314923	0.2107	0.17662	0.798757	0.012352	8.00903e-06	76194489	0.02954	17	2	TRUE	0.00578476	19.9863
ebi-a-GCST90001473	cDC	CD62L- CD86+ myeloid DC %DC	Heart Failure	rs10779896	T	A	T	A	-0.2429	-0.00223086	0.0632	0.152747	0.863398	0.0129664	5.00299e-06	4613050	0.05312	2	2	TRUE	0.0060468	20.8971
ebi-a-GCST90001473	cDC	CD62L- CD86+ myeloid DC %DC	Heart Failure	rs113704374	G	C	G	C	0.4006	-0.00161379	0.0218	0.00475078	0.980912	0.0674508	9.03296e-06	106818887	0.0901	12	2	TRUE	0.00571876	19.7569
ebi-a-GCST90001473	cDC	CD62L- CD86+ myeloid DC %DC	Heart Failure	rs113995133	A	G	A	G	-0.6516	-0.0140669	0.0103	0.00574165	0.822332	0.0626456	3.53997e-07	163485197	0.1277	1	2	TRUE	0.00751836	26.0212
ebi-a-GCST90001473	cDC	CD62L- CD86+ myeloid DC %DC	Heart Failure	rs117690664	A	C	A	C	-2.506	-0.0779588	0.0007	0.0112934	0.0786683	0.0443335	7.49394e-07	107693714	0.5056	8	2	TRUE	0.00709701	24.5525
ebi-a-GCST90001473	cDC	CD62L- CD86+ myeloid DC %DC	Heart Failure	rs139956891	G	A	G	A	0.244	-0.00189383	0.0616	0.0439726	0.933782	0.0227933	6.663e-06	127556162	0.0541	10	2	TRUE	0.0058836	20.3298
ebi-a-GCST90001473	cDC	CD62L- CD86+ myeloid DC %DC	Heart Failure	rs143032729	G	A	G	A	0.4563	0.0467615	0.0326	0.0324226	0.0755544	0.0263135	1.23401e-09	160353789	0.0749	1	2	TRUE	0.010683	37.0924
ebi-a-GCST90001473	cDC	CD62L- CD86+ myeloid DC %DC	Heart Failure	rs143140559	T	C	T	C	0.71	-0.0180992	0.0094	0.00304928	0.830923	0.0847667	3.879e-08	160972255	0.1289	1	2	TRUE	0.00875013	30.322
ebi-a-GCST90001473	cDC	CD62L- CD86+ myeloid DC %DC	Heart Failure	rs144030104	T	C	T	C	0.5823	0.0303427	0.0101	0.0151661	0.424126	0.0379624	7.55892e-06	40841454	0.1299	8	2	TRUE	0.00581251	20.0827
ebi-a-GCST90001473	cDC	CD62L- CD86+ myeloid DC %DC	Heart Failure	rs162588	A	G	A	G	-0.1411	0.0109202	0.2048	0.158494	0.393026	0.012785	7.09594e-06	364098	0.03136	3	2	TRUE	0.00585561	20.2325
ebi-a-GCST90001473	cDC	CD62L- CD86+ myeloid DC %DC	Heart Failure	rs2788088	A	G	A	G	-0.1283	0.0185449	0.6886	0.671129	0.0650354	0.0100514	2.488e-06	2897093	0.02719	1	2	TRUE	0.00643652	22.2527
ebi-a-GCST90001473	cDC	CD62L- CD86+ myeloid DC %DC	Heart Failure	rs4761369	T	C	T	C	0.1553	0.00417451	0.1861	0.19986	0.721156	0.0116961	3.19198e-06	77743499	0.03329	12	2	TRUE	0.00629208	21.7502
ebi-a-GCST90001473	cDC	CD62L- CD86+ myeloid DC %DC	Heart Failure	rs500809	A	G	A	G	0.1195	0.0145109	0.5667	0.615785	0.135741	0.00972688	4.37603e-06	3013136	0.02597	20	2	TRUE	0.00612273	21.1611
ebi-a-GCST90001473	cDC	CD62L- CD86+ myeloid DC %DC	Heart Failure	rs56199187	T	C	T	C	0.9212	0.0215963	0.2441	0.108849	0.155881	0.0152187	1e-200	161520931	0.02672	1	2	TRUE	0.256961	1187.91
ebi-a-GCST90001473	cDC	CD62L- CD86+ myeloid DC %DC	Heart Failure	rs5767014	C	T	C	T	-0.1396	0.0156788	0.7776	0.857777	0.24457	0.0134739	5.18096e-06	48474288	0.03059	22	2	TRUE	0.00602294	20.8142
ebi-a-GCST90001473	cDC	CD62L- CD86+ myeloid DC %DC	Heart Failure	rs6537835	A	G	A	G	-0.1706	-0.021377	0.8488	0.831873	0.0875669	0.0125131	4.48002e-06	115108914	0.03712	1	2	TRUE	0.00610804	21.1101
ebi-a-GCST90001473	cDC	CD62L- CD86+ myeloid DC %DC	Heart Failure	rs72659736	T	G	T	G	0.1382	-0.00252781	0.2557	0.25417	0.814969	0.0108017	6.85394e-06	60780923	0.03068	8	2	TRUE	0.00586907	20.2793
ebi-a-GCST90001473	cDC	CD62L- CD86+ myeloid DC %DC	Heart Failure	rs75766096	A	C	A	C	0.4795	-0.0311342	0.017	0.0033925	0.703116	0.081692	2.34898e-06	160948821	0.1014	1	2	TRUE	0.00646406	22.3485
ebi-a-GCST90001473	cDC	CD62L- CD86+ myeloid DC %DC	Heart Failure	rs77107932	C	A	C	A	-0.4247	0.0203311	0.028	0.0225317	0.51889	0.0315182	2.30802e-07	162042160	0.08194	1	2	TRUE	0.00775553	26.8485
ebi-a-GCST90001545	Maturation stages of T cell	TD CD4+ AC	Heart Failure	rs114780135	C	T	C	T	1.029	-0.0814587	0.0037	0.0206689	0.0135363	0.0329881	7.171e-07	197674188	0.2071	1	2	TRUE	0.00713153	24.6728
ebi-a-GCST90001545	Maturation stages of T cell	TD CD4+ AC	Heart Failure	rs116761394	T	C	T	C	0.2448	-0.00157346	0.0627	0.0154012	0.967034	0.0380724	4.08197e-06	122030442	0.05306	3	2	TRUE	0.00615499	21.2733
ebi-a-GCST90001545	Maturation stages of T cell	TD CD4+ AC	Heart Failure	rs12712610	G	A	G	A	0.183	-0.0393938	0.2966	0.124645	0.0059928	0.0143345	1.22301e-10	38897249	0.02834	2	2	TRUE	0.0119863	41.6725
ebi-a-GCST90001545	Maturation stages of T cell	TD CD4+ AC	Heart Failure	rs1304374	A	G	A	G	-0.1207	0.00540688	0.463	0.455622	0.564066	0.0093737	3.359e-06	32198368	0.02593	21	2	TRUE	0.00626471	21.6549
ebi-a-GCST90001545	Maturation stages of T cell	TD CD4+ AC	Heart Failure	rs13096849	G	T	G	T	-0.2177	-0.0263535	0.0733	0.119709	0.0673039	0.0144037	6.50804e-06	184212137	0.04821	3	2	TRUE	0.00589785	20.3793
ebi-a-GCST90001545	Maturation stages of T cell	TD CD4+ AC	Heart Failure	rs143706635	G	A	G	A	-0.4751	0.0672367	0.0146	0.00199925	0.527329	0.106372	9.87598e-06	67078101	0.1073	5	2	TRUE	0.0056718	19.5938
ebi-a-GCST90001545	Maturation stages of T cell	TD CD4+ AC	Heart Failure	rs3105008	T	C	T	C	-0.2777	0.0128081	0.0613	0.104567	0.403946	0.0153465	2.41702e-07	96535247	0.05366	8	2	TRUE	0.00773214	26.7669
ebi-a-GCST90001545	Maturation stages of T cell	TD CD4+ AC	Heart Failure	rs62323288	G	A	G	A	0.1696	0.00773798	0.138	0.130321	0.576432	0.0138523	6.04895e-06	139844715	0.03743	4	2	TRUE	0.00593808	20.5191
ebi-a-GCST90001545	Maturation stages of T cell	TD CD4+ AC	Heart Failure	rs71497247	G	C	G	C	0.236	0.00130341	0.0642	0.152767	0.920246	0.0130179	7.36004e-06	18763343	0.05256	10	2	TRUE	0.00583168	20.1493
ebi-a-GCST90001545	Maturation stages of T cell	TD CD4+ AC	Heart Failure	rs79700278	C	T	C	T	-0.7224	0.0350343	0.0072	0.0124614	0.419646	0.043411	1.76202e-06	65625955	0.1509	12	2	TRUE	0.00662386	22.9047
ebi-a-GCST90001545	Maturation stages of T cell	TD CD4+ AC	Heart Failure	rs9271537	T	C	T	C	-0.1866	0.00556639	0.633	0.418905	0.556984	0.00947749	2.256e-09	32589982	0.03113	6	2	TRUE	0.0103459	35.9097
ebi-a-GCST90001841	Maturation stages of T cell	CD3 on CM CD4+	Heart Failure	rs11715223	A	G	A	G	0.151	-0.0162689	0.215	0.283029	0.119323	0.0104447	7.64892e-06	64581733	0.03369	3	2	TRUE	0.00581087	20.077
ebi-a-GCST90001841	Maturation stages of T cell	CD3 on CM CD4+	Heart Failure	rs117171372	C	T	C	T	1.721	0.0393024	0.0014	0.0427921	0.0931108	0.0234053	1.62701e-06	27777649	0.3583	15	2	TRUE	0.00666781	23.0577
ebi-a-GCST90001841	Maturation stages of T cell	CD3 on CM CD4+	Heart Failure	rs117466579	C	A	C	A	-0.755	0.0179821	0.0065	0.0115092	0.687068	0.0446389	4.605e-06	85315630	0.1645	7	2	TRUE	0.00609157	21.0528
ebi-a-GCST90001841	Maturation stages of T cell	CD3 on CM CD4+	Heart Failure	rs118065562	A	G	A	G	-0.5979	-0.010372	0.0108	0.0162384	0.783881	0.0378174	7.17596e-06	2419083	0.133	12	2	TRUE	0.00584559	20.1977
ebi-a-GCST90001841	Maturation stages of T cell	CD3 on CM CD4+	Heart Failure	rs12497487	T	C	T	C	-0.1669	0.0011692	0.7615	0.682356	0.907254	0.0100358	2.40099e-07	78194307	0.03224	3	2	TRUE	0.00773695	26.7837
ebi-a-GCST90001841	Maturation stages of T cell	CD3 on CM CD4+	Heart Failure	rs12884372	G	T	G	T	0.2345	-0.00997685	0.0761	0.0147945	0.797021	0.0387895	8.95303e-06	86036273	0.05272	14	2	TRUE	0.00572351	19.7734
ebi-a-GCST90001841	Maturation stages of T cell	CD3 on CM CD4+	Heart Failure	rs1317631	T	C	T	C	-0.1719	-0.0103367	0.8156	0.854817	0.434307	0.0132209	1.96902e-06	165904360	0.03607	1	2	TRUE	0.00656477	22.699
ebi-a-GCST90001841	Maturation stages of T cell	CD3 on CM CD4+	Heart Failure	rs144834954	A	G	A	G	-1.809	-0.0872367	0.0017	0.0102872	0.0584979	0.0461094	5.54894e-06	109416365	0.3974	8	2	TRUE	0.00599282	20.7095
ebi-a-GCST90001841	Maturation stages of T cell	CD3 on CM CD4+	Heart Failure	rs146780525	T	C	T	C	-0.3063	-0.14538	0.0469	0.00377629	0.0648246	0.0787344	3.11702e-06	26780027	0.06557	1	2	TRUE	0.00630893	21.8088
ebi-a-GCST90001841	Maturation stages of T cell	CD3 on CM CD4+	Heart Failure	rs188669685	G	C	G	C	0.2424	0.0428691	0.079	0.00398521	0.58369	0.0782277	1.862e-06	2669391	0.05074	5	2	TRUE	0.00659645	22.8093
ebi-a-GCST90001841	Maturation stages of T cell	CD3 on CM CD4+	Heart Failure	rs28649534	T	C	T	C	0.2325	0.0208746	0.0901	0.0509593	0.330459	0.0214496	7.87898e-07	48439005	0.04698	13	2	TRUE	0.00707549	24.4775
ebi-a-GCST90001841	Maturation stages of T cell	CD3 on CM CD4+	Heart Failure	rs2949661	T	C	T	C	0.567	-0.00871182	0.4463	0.259987	0.412674	0.0106346	3.45064e-99	167424924	0.0258	1	2	TRUE	0.123209	482.696
ebi-a-GCST90001841	Maturation stages of T cell	CD3 on CM CD4+	Heart Failure	rs3753932	G	C	G	C	0.1509	0.0066557	0.7988	0.746129	0.535205	0.0107336	9.99402e-06	167725004	0.0341	1	2	TRUE	0.0056653	19.5712
ebi-a-GCST90001841	Maturation stages of T cell	CD3 on CM CD4+	Heart Failure	rs4396110	A	G	A	G	-0.1357	0.00649172	0.4234	0.267886	0.538637	0.0105578	9.95703e-07	118266529	0.02768	1	2	TRUE	0.00694419	24.0201
ebi-a-GCST90001841	Maturation stages of T cell	CD3 on CM CD4+	Heart Failure	rs4657649	C	T	C	T	0.4895	0.0309923	0.0512	0.112929	0.0375785	0.0149043	3.55713e-15	167173140	0.06186	1	2	TRUE	0.0178923	62.5796
ebi-a-GCST90001841	Maturation stages of T cell	CD3 on CM CD4+	Heart Failure	rs57319220	A	G	A	G	0.2019	0.00907791	0.1715	0.0970951	0.565517	0.0157969	3.69896e-08	45919992	0.03657	3	2	TRUE	0.0087904	30.4628
ebi-a-GCST90001841	Maturation stages of T cell	CD3 on CM CD4+	Heart Failure	rs59302791	T	C	T	C	0.3688	-0.00838388	0.0292	0.0638973	0.659886	0.0190513	7.03996e-06	17996315	0.08195	16	2	TRUE	0.00585805	20.241
ebi-a-GCST90001841	Maturation stages of T cell	CD3 on CM CD4+	Heart Failure	rs61814872	T	C	T	C	0.2885	0.0178269	0.1027	0.0980178	0.256137	0.0156987	1.46299e-10	167113055	0.04484	1	2	TRUE	0.0119009	41.3721
ebi-a-GCST90001841	Maturation stages of T cell	CD3 on CM CD4+	Heart Failure	rs62232208	G	A	G	A	-0.1454	-0.00665101	0.4265	0.261932	0.5317	0.0106346	1.96002e-07	45187219	0.02787	22	2	TRUE	0.00785687	27.2021
ebi-a-GCST90001841	Maturation stages of T cell	CD3 on CM CD4+	Heart Failure	rs67402791	A	T	A	T	0.1667	-0.00128925	0.7916	0.706853	0.899736	0.0102326	7.00003e-07	26645970	0.03352	1	2	TRUE	0.00714446	24.7178
ebi-a-GCST90001841	Maturation stages of T cell	CD3 on CM CD4+	Heart Failure	rs6751481	C	T	C	T	-0.1298	-0.00578807	0.4751	0.526152	0.535236	0.00933509	3.16403e-06	38897810	0.02781	2	2	TRUE	0.00629831	21.7718
ebi-a-GCST90001841	Maturation stages of T cell	CD3 on CM CD4+	Heart Failure	rs72666260	A	G	A	G	0.5462	-0.00792346	0.0125	0.0571846	0.698837	0.0204799	9.749e-06	113334844	0.1233	4	2	TRUE	0.00567708	19.6121
ebi-a-GCST90001841	Maturation stages of T cell	CD3 on CM CD4+	Heart Failure	rs74744824	G	A	G	A	0.3621	0.0230189	0.0297	0.0299028	0.403797	0.0275723	6.20197e-06	22044904	0.07998	9	2	TRUE	0.00592833	20.4853
ebi-a-GCST90001841	Maturation stages of T cell	CD3 on CM CD4+	Heart Failure	rs9925166	T	C	T	C	0.1889	0.0195582	0.1478	0.0377586	0.421438	0.0243283	9.84895e-07	50221264	0.03851	16	2	TRUE	0.00695197	24.0472
ebi-a-GCST90001999	Monocyte	PDL-1 on CD14- CD16+ monocyte	Heart Failure	rs11107060	G	A	G	A	0.1532	0.00984943	0.1882	0.173427	0.424517	0.0123332	1.80302e-06	93916757	0.03203	12	2	TRUE	0.00661215	22.8639
ebi-a-GCST90001999	Monocyte	PDL-1 on CD14- CD16+ monocyte	Heart Failure	rs111824642	A	G	A	G	0.7196	-0.0246505	0.0061	0.0546351	0.230892	0.0205752	7.68706e-06	120526148	0.1606	12	2	TRUE	0.00580741	20.065
ebi-a-GCST90001999	Monocyte	PDL-1 on CD14- CD16+ monocyte	Heart Failure	rs113565695	G	A	G	A	-0.4009	0.0280826	0.0221	0.0490744	0.196799	0.0217572	9.03109e-06	175008676	0.09017	2	2	TRUE	0.00571844	19.7558
ebi-a-GCST90001999	Monocyte	PDL-1 on CD14- CD16+ monocyte	Heart Failure	rs114864027	T	C	T	C	0.8298	-0.0483666	0.005	0.0309601	0.0704693	0.0267384	3.22099e-06	152958194	0.1779	5	2	TRUE	0.00629035	21.7441
ebi-a-GCST90001999	Monocyte	PDL-1 on CD14- CD16+ monocyte	Heart Failure	rs117552079	A	G	A	G	0.2553	-0.0240149	0.0539	0.0219459	0.458555	0.0323988	3.77798e-06	73714261	0.05514	11	2	TRUE	0.00619852	21.4247
ebi-a-GCST90001999	Monocyte	PDL-1 on CD14- CD16+ monocyte	Heart Failure	rs12367061	A	G	A	G	-0.4537	0.00752613	0.0163	0.0389496	0.756556	0.0242773	3.89404e-06	119294464	0.09811	12	2	TRUE	0.00618355	21.3726
ebi-a-GCST90001999	Monocyte	PDL-1 on CD14- CD16+ monocyte	Heart Failure	rs12524781	A	G	A	G	-0.1894	-0.00544569	0.106	0.218246	0.632486	0.0113872	2.56602e-06	154891396	0.04022	6	2	TRUE	0.00641067	22.1627
ebi-a-GCST90001999	Monocyte	PDL-1 on CD14- CD16+ monocyte	Heart Failure	rs139922750	A	C	A	C	2.693	0.0064488	0.0004	0.023835	0.834919	0.0309447	3.41602e-06	64437951	0.5791	12	2	TRUE	0.00625262	21.6129
ebi-a-GCST90001999	Monocyte	PDL-1 on CD14- CD16+ monocyte	Heart Failure	rs150839274	T	C	T	C	0.4368	0.0449656	0.0207	0.011022	0.313456	0.0446088	1.80302e-06	63779172	0.09133	1	2	TRUE	0.00661117	22.8605
ebi-a-GCST90001999	Monocyte	PDL-1 on CD14- CD16+ monocyte	Heart Failure	rs1883578	A	G	A	G	0.3142	-0.0329735	0.967	0.982256	0.352533	0.0354673	7.66902e-06	176446562	0.07013	1	2	TRUE	0.00580626	20.061
ebi-a-GCST90001999	Monocyte	PDL-1 on CD14- CD16+ monocyte	Heart Failure	rs35384695	G	T	G	T	0.2224	-0.0330914	0.0815	0.107224	0.028053	0.0150652	1.6e-06	233457799	0.04628	1	2	TRUE	0.00667414	23.0797
ebi-a-GCST90001999	Monocyte	PDL-1 on CD14- CD16+ monocyte	Heart Failure	rs4737476	C	T	C	T	-0.1444	0.0193424	0.19	0.321372	0.0529627	0.00999495	5.70099e-06	58709282	0.03178	8	2	TRUE	0.00597099	20.6335
ebi-a-GCST90001999	Monocyte	PDL-1 on CD14- CD16+ monocyte	Heart Failure	rs710697	C	T	C	T	0.2439	-0.0263429	0.93	0.893422	0.0819219	0.0151428	6.77002e-07	70371053	0.04901	12	2	TRUE	0.00715412	24.7515
ebi-a-GCST90001999	Monocyte	PDL-1 on CD14- CD16+ monocyte	Heart Failure	rs71632989	G	T	G	T	-0.5526	0.0203799	0.2461	0.109464	0.179195	0.0151722	3.81681e-82	161533055	0.02805	1	2	TRUE	0.101464	387.885
ebi-a-GCST90001999	Monocyte	PDL-1 on CD14- CD16+ monocyte	Heart Failure	rs72700199	T	C	T	C	-0.178	-0.014385	0.1386	0.273886	0.170231	0.0104888	9.19094e-07	162324646	0.0362	1	2	TRUE	0.00698552	24.1641
ebi-a-GCST90001999	Monocyte	PDL-1 on CD14- CD16+ monocyte	Heart Failure	rs72766757	T	C	T	C	0.2467	-0.0114597	0.0684	0.112823	0.442411	0.0149189	1.133e-06	1716746	0.05059	10	2	TRUE	0.00687124	23.766
ebi-a-GCST90001999	Monocyte	PDL-1 on CD14- CD16+ monocyte	Heart Failure	rs72882056	A	G	A	G	-0.5035	0.00391205	0.0124	0.0999333	0.801915	0.015594	8.6451e-06	5740015	0.113	11	2	TRUE	0.00574329	19.8422
ebi-a-GCST90001999	Monocyte	PDL-1 on CD14- CD16+ monocyte	Heart Failure	rs74363387	T	C	T	C	0.1947	-0.0644384	0.1335	0.0171796	0.0799816	0.0368053	1.86299e-07	48899907	0.03727	20	2	TRUE	0.00787769	27.2747
ebi-a-GCST90001999	Monocyte	PDL-1 on CD14- CD16+ monocyte	Heart Failure	rs7841427	T	C	T	C	-0.1339	0.00774555	0.2321	0.326239	0.437693	0.00998017	8.77405e-06	142112218	0.03008	8	2	TRUE	0.0057323	19.804
ebi-a-GCST90001987	Monocyte	CD64 on CD14+ CD16- monocyte	Heart Failure	rs112755578	G	A	G	A	-0.5111	0.0141103	0.0758	0.193247	0.247264	0.0121953	3.74973e-25	149716369	0.04896	1	2	TRUE	0.0307322	108.912
ebi-a-GCST90001987	Monocyte	CD64 on CD14+ CD16- monocyte	Heart Failure	rs1146114	C	T	C	T	0.1185	0.00429113	0.6601	0.535213	0.647359	0.00938087	7.576e-06	63713121	0.02643	12	2	TRUE	0.00581474	20.0904
ebi-a-GCST90001987	Monocyte	CD64 on CD14+ CD16- monocyte	Heart Failure	rs116004327	T	G	T	G	0.6062	0.0295265	0.0105	0.0474599	0.180601	0.0220526	1.28399e-06	117459175	0.125	1	2	TRUE	0.00679627	23.5049
ebi-a-GCST90001987	Monocyte	CD64 on CD14+ CD16- monocyte	Heart Failure	rs116275309	A	G	A	G	0.8426	-0.00636247	0.0133	0.0584413	0.750513	0.0200101	2.15924e-14	150863650	0.1098	1	2	TRUE	0.0168454	58.8553
ebi-a-GCST90001987	Monocyte	CD64 on CD14+ CD16- monocyte	Heart Failure	rs11810515	A	G	A	G	0.421	0.0486745	0.0189	0.00936114	0.330129	0.0499814	5.52103e-06	158408113	0.09251	1	2	TRUE	0.00598961	20.6983
ebi-a-GCST90001987	Monocyte	CD64 on CD14+ CD16- monocyte	Heart Failure	rs11934532	G	A	G	A	0.1431	-0.0180219	0.217	0.287039	0.0816564	0.0103505	2.85601e-06	182164089	0.03052	4	2	TRUE	0.00635567	21.9714
ebi-a-GCST90001987	Monocyte	CD64 on CD14+ CD16- monocyte	Heart Failure	rs1320440	C	T	C	T	0.2027	-0.0131589	0.0863	0.0318044	0.626677	0.0270532	3.12702e-06	101333700	0.04342	14	2	TRUE	0.00630091	21.7809
ebi-a-GCST90001987	Monocyte	CD64 on CD14+ CD16- monocyte	Heart Failure	rs139244126	A	G	A	G	0.5023	-0.0529216	0.0116	0.00476919	0.449561	0.0699886	9.50692e-06	69117194	0.1133	2	2	TRUE	0.00568605	19.6433
ebi-a-GCST90001987	Monocyte	CD64 on CD14+ CD16- monocyte	Heart Failure	rs140329252	G	C	G	C	-0.3077	-0.0893784	0.0377	0.00721732	0.115069	0.056719	2.57401e-06	131026425	0.06533	4	2	TRUE	0.00641292	22.1706
ebi-a-GCST90001987	Monocyte	CD64 on CD14+ CD16- monocyte	Heart Failure	rs142811849	A	G	A	G	3.943	-0.0333671	0.0001	0.00827395	0.518871	0.0517249	8.44501e-06	45627057	0.8841	6	2	TRUE	0.00575394	19.8792
ebi-a-GCST90001987	Monocyte	CD64 on CD14+ CD16- monocyte	Heart Failure	rs144106565	C	T	C	T	-0.5482	0.0278056	0.0182	0.026056	0.358168	0.0302609	3.125e-09	159117740	0.09229	1	2	TRUE	0.0101614	35.2627
ebi-a-GCST90001987	Monocyte	CD64 on CD14+ CD16- monocyte	Heart Failure	rs144823175	G	C	G	C	0.8884	-0.0417875	0.0133	0.022664	0.193334	0.032125	1.51112e-15	149858520	0.1109	1	2	TRUE	0.0183291	64.1359
ebi-a-GCST90001987	Monocyte	CD64 on CD14+ CD16- monocyte	Heart Failure	rs145828126	A	G	A	G	-0.3359	0.00209173	0.0478	0.0704487	0.909343	0.0183699	1.09099e-08	120233380	0.05863	1	2	TRUE	0.0094596	32.804
ebi-a-GCST90001987	Monocyte	CD64 on CD14+ CD16- monocyte	Heart Failure	rs150145799	C	T	C	T	0.7751	-0.0163985	0.1327	0.0604581	0.4167	0.0201913	8.9002e-99	149738590	0.03562	1	2	TRUE	0.121086	473.233
ebi-a-GCST90001987	Monocyte	CD64 on CD14+ CD16- monocyte	Heart Failure	rs1560982	A	G	A	G	0.113	0.00187264	0.5556	0.618485	0.84599	0.00964095	5.58998e-06	184826026	0.02485	4	2	TRUE	0.00598025	20.6658
ebi-a-GCST90001987	Monocyte	CD64 on CD14+ CD16- monocyte	Heart Failure	rs16960068	A	G	A	G	0.2714	0.00906544	0.0446	0.0538327	0.66248	0.0207689	7.77696e-06	64692068	0.06061	17	2	TRUE	0.00579996	20.0391
ebi-a-GCST90001987	Monocyte	CD64 on CD14+ CD16- monocyte	Heart Failure	rs1801274	G	A	G	A	0.429	0.00157788	0.3259	0.503456	0.865766	0.00933442	1.4471e-59	161479745	0.02588	1	2	TRUE	0.0740293	274.621
ebi-a-GCST90001987	Monocyte	CD64 on CD14+ CD16- monocyte	Heart Failure	rs185434107	T	C	T	C	0.3349	0.0940329	0.0381	0.011784	0.0354111	0.0447004	3.25297e-07	114847760	0.06544	1	2	TRUE	0.00756253	26.1753
ebi-a-GCST90001987	Monocyte	CD64 on CD14+ CD16- monocyte	Heart Failure	rs188268415	T	C	T	C	-0.6011	-0.0252554	0.0451	0.0165578	0.51339	0.0386424	4.29932e-24	150401679	0.05895	1	2	TRUE	0.0293632	103.914
ebi-a-GCST90001987	Monocyte	CD64 on CD14+ CD16- monocyte	Heart Failure	rs190928917	T	A	T	A	0.7127	-0.0677263	0.008	0.00494094	0.314022	0.0672676	5.45494e-07	157071062	0.142	6	2	TRUE	0.00727589	25.1758
ebi-a-GCST90001987	Monocyte	CD64 on CD14+ CD16- monocyte	Heart Failure	rs1919458	C	A	C	A	0.1355	0.00116178	0.7893	0.716576	0.911064	0.0104012	9.58297e-06	13876322	0.03057	10	2	TRUE	0.00568372	19.6352
ebi-a-GCST90001987	Monocyte	CD64 on CD14+ CD16- monocyte	Heart Failure	rs192225504	T	C	T	C	-1.871	-0.0724323	0.001	0.00385002	0.343812	0.0765135	7.71898e-07	1597362	0.378	7	2	TRUE	0.00707782	24.4856
ebi-a-GCST90001987	Monocyte	CD64 on CD14+ CD16- monocyte	Heart Failure	rs192899694	C	T	C	T	-0.3431	-0.0276418	0.033	0.0166421	0.478294	0.0389844	1.516e-06	146480265	0.07123	1	2	TRUE	0.00670524	23.188
ebi-a-GCST90001987	Monocyte	CD64 on CD14+ CD16- monocyte	Heart Failure	rs406130	A	G	A	G	-0.1177	-0.0147865	0.5624	0.487637	0.114261	0.00936254	3.304e-06	11940761	0.02526	19	2	TRUE	0.00627729	21.6987
ebi-a-GCST90001987	Monocyte	CD64 on CD14+ CD16- monocyte	Heart Failure	rs587759315	T	G	T	G	-0.7116	-0.00177723	0.0163	0.0387846	0.942813	0.0247751	2.133e-09	121480104	0.1185	1	2	TRUE	0.010383	36.0398
ebi-a-GCST90001987	Monocyte	CD64 on CD14+ CD16- monocyte	Heart Failure	rs58902422	G	A	G	A	-0.2816	0.011809	0.057	0.0266207	0.681822	0.028804	2.082e-07	39342923	0.05414	14	2	TRUE	0.00780988	27.0381
ebi-a-GCST90001987	Monocyte	CD64 on CD14+ CD16- monocyte	Heart Failure	rs610249	A	G	A	G	-0.1173	-0.00239275	0.5969	0.559364	0.799948	0.00944207	5.39598e-06	109692641	0.02574	1	2	TRUE	0.00600597	20.7552
ebi-a-GCST90001987	Monocyte	CD64 on CD14+ CD16- monocyte	Heart Failure	rs627319	C	G	C	G	0.2676	0.0461411	0.9511	0.979908	0.17022	0.0336428	4.58701e-06	62247621	0.0583	11	2	TRUE	0.00609258	21.0563
ebi-a-GCST90001987	Monocyte	CD64 on CD14+ CD16- monocyte	Heart Failure	rs6480509	C	A	C	A	0.2916	-0.00987008	0.044	0.137263	0.469168	0.0136358	9.166e-07	73071462	0.0593	10	2	TRUE	0.00698621	24.1665
ebi-a-GCST90001987	Monocyte	CD64 on CD14+ CD16- monocyte	Heart Failure	rs72475593	C	G	C	G	-0.4804	-0.00456068	0.0175	0.045572	0.83862	0.0223937	4.67897e-07	146529499	0.09516	1	2	TRUE	0.00736053	25.4709
ebi-a-GCST90001987	Monocyte	CD64 on CD14+ CD16- monocyte	Heart Failure	rs72705789	T	G	T	G	0.1704	0.00351066	0.1329	0.0546614	0.864574	0.0205839	4.95302e-06	162501593	0.03726	1	2	TRUE	0.00604838	20.9026
ebi-a-GCST90001987	Monocyte	CD64 on CD14+ CD16- monocyte	Heart Failure	rs72774507	T	C	T	C	6.249	-0.043761	0.0001	0.0167291	0.23555	0.0368923	4.96901e-06	6170178	1.366	16	2	TRUE	0.00605207	20.9154
ebi-a-GCST90001987	Monocyte	CD64 on CD14+ CD16- monocyte	Heart Failure	rs76387000	G	C	G	C	-0.4592	0.0147609	0.0265	0.0316649	0.592752	0.027598	4.65897e-09	157185605	0.07819	1	2	TRUE	0.0099354	34.4706
ebi-a-GCST90001987	Monocyte	CD64 on CD14+ CD16- monocyte	Heart Failure	rs76405727	T	A	T	A	0.1733	0.00839323	0.1162	0.0126669	0.843525	0.0425217	8.77405e-06	119909416	0.03892	1	2	TRUE	0.00573553	19.8152
ebi-a-GCST90001987	Monocyte	CD64 on CD14+ CD16- monocyte	Heart Failure	rs766041	C	A	C	A	-0.4411	-0.0124703	0.0162	0.0232273	0.693217	0.031611	9.62299e-06	165432190	0.09953	1	2	TRUE	0.00568214	19.6297
ebi-a-GCST90001987	Monocyte	CD64 on CD14+ CD16- monocyte	Heart Failure	rs79003328	A	G	A	G	3.926	-0.0620673	0.0001	0.0175046	0.0834738	0.035859	9.2289e-06	71947935	0.884	6	2	TRUE	0.00570599	19.7126
ebi-a-GCST90001987	Monocyte	CD64 on CD14+ CD16- monocyte	Heart Failure	rs80178684	G	A	G	A	-0.6409	0.0579043	0.011	0.00414974	0.431898	0.0736744	4.21202e-08	59726631	0.1167	8	2	TRUE	0.00869891	30.143
ebi-a-GCST90002042	Myeloid cell	CD45 on CD33br HLA DR+ CD14-	Heart Failure	rs10744547	C	G	C	G	0.1866	-0.0211567	0.6156	0.685603	0.0369335	0.0101398	8.61192e-07	1779545	0.03776	12	2	TRUE	0.00705513	24.4066
ebi-a-GCST90002042	Myeloid cell	CD45 on CD33br HLA DR+ CD14-	Heart Failure	rs11234542	G	A	G	A	-0.2828	-0.0105065	0.1143	0.161594	0.409321	0.0127338	1.053e-06	85803238	0.0577	11	2	TRUE	0.00694069	24.0079
ebi-a-GCST90002042	Myeloid cell	CD45 on CD33br HLA DR+ CD14-	Heart Failure	rs114094080	A	C	A	C	0.6897	0.0772004	0.0222	0.007686	0.15562	0.0543682	4.25696e-07	26499129	0.1358	5	2	TRUE	0.00744894	25.7791
ebi-a-GCST90002042	Myeloid cell	CD45 on CD33br HLA DR+ CD14-	Heart Failure	rs1181554	T	G	T	G	0.1762	0.000304579	0.4424	0.28932	0.976783	0.0104656	1.78398e-06	106926228	0.03675	6	2	TRUE	0.00664389	22.9744
ebi-a-GCST90002042	Myeloid cell	CD45 on CD33br HLA DR+ CD14-	Heart Failure	rs12970861	A	G	A	G	-0.5164	-0.00814426	0.026	0.00570367	0.896112	0.0623726	7.90296e-06	66283602	0.1152	18	2	TRUE	0.00581241	20.0824
ebi-a-GCST90002042	Myeloid cell	CD45 on CD33br HLA DR+ CD14-	Heart Failure	rs143599997	G	A	G	A	0.4268	-0.00430563	0.0446	0.0276522	0.88069	0.028686	2.02302e-06	130798660	0.0895	12	2	TRUE	0.00657293	22.7274
ebi-a-GCST90002042	Myeloid cell	CD45 on CD33br HLA DR+ CD14-	Heart Failure	rs149629736	A	G	A	G	0.228	0.0221144	0.1583	0.160765	0.0836489	0.0127836	9.75192e-06	204981132	0.05138	1	2	TRUE	0.00569667	19.6802
ebi-a-GCST90002042	Myeloid cell	CD45 on CD33br HLA DR+ CD14-	Heart Failure	rs1580715	C	T	C	T	0.1845	0.00439216	0.5516	0.359782	0.652791	0.00976279	7.16193e-07	103045553	0.03708	12	2	TRUE	0.00715182	24.7435
ebi-a-GCST90002042	Myeloid cell	CD45 on CD33br HLA DR+ CD14-	Heart Failure	rs17429361	T	C	T	C	-0.1918	-0.0203585	0.2479	0.243281	0.0618871	0.0109038	9.90399e-06	27415715	0.04326	7	2	TRUE	0.0056868	19.6459
ebi-a-GCST90002042	Myeloid cell	CD45 on CD33br HLA DR+ CD14-	Heart Failure	rs36154713	T	C	T	C	-0.176	0.00522307	0.4189	0.542864	0.579338	0.00942193	3.31803e-06	109350576	0.03771	12	2	TRUE	0.0062978	21.7701
ebi-a-GCST90002042	Myeloid cell	CD45 on CD33br HLA DR+ CD14-	Heart Failure	rs3825436	A	G	A	G	0.183	0.00785565	0.6764	0.655556	0.425369	0.00985478	2.19599e-06	99056020	0.03851	13	2	TRUE	0.00652727	22.5685
ebi-a-GCST90002042	Myeloid cell	CD45 on CD33br HLA DR+ CD14-	Heart Failure	rs62366654	G	A	G	A	0.2982	0.026672	0.0855	0.200957	0.0235624	0.0117799	5.30396e-06	104939173	0.06528	5	2	TRUE	0.00603458	20.8546
ebi-a-GCST90002042	Myeloid cell	CD45 on CD33br HLA DR+ CD14-	Heart Failure	rs72677097	G	A	G	A	0.3805	0.0092469	0.0861	0.0677026	0.62062	0.0186816	1.163e-08	61134076	0.06635	1	2	TRUE	0.0094779	32.8681
ebi-a-GCST90002042	Myeloid cell	CD45 on CD33br HLA DR+ CD14-	Heart Failure	rs72761150	A	G	A	G	-0.6156	-0.00577819	0.0215	0.0194634	0.865868	0.0342089	2.274e-06	245515377	0.1297	1	2	TRUE	0.00651179	22.5146
ebi-a-GCST90002042	Myeloid cell	CD45 on CD33br HLA DR+ CD14-	Heart Failure	rs73264490	A	G	A	G	0.1619	0.0179926	0.4547	0.235302	0.103644	0.0110558	9.00409e-06	1329138	0.03635	7	2	TRUE	0.0057386	19.8259
ebi-a-GCST90002042	Myeloid cell	CD45 on CD33br HLA DR+ CD14-	Heart Failure	rs75276852	G	A	G	A	0.2572	-0.0360066	0.1333	0.0464222	0.10753	0.0223727	2.913e-06	97917799	0.05479	11	2	TRUE	0.00637066	22.0235
ebi-a-GCST90002042	Myeloid cell	CD45 on CD33br HLA DR+ CD14-	Heart Failure	rs7722937	A	G	A	G	0.2751	0.0277832	0.1073	0.247852	0.0100626	0.0107952	5.08101e-06	79153866	0.06011	5	2	TRUE	0.00605717	20.9332
ebi-a-GCST90002042	Myeloid cell	CD45 on CD33br HLA DR+ CD14-	Heart Failure	rs9809259	T	C	T	C	0.2225	0.00261929	0.8262	0.711831	0.80028	0.0103535	6.092e-06	146815969	0.04903	3	2	TRUE	0.0059561	20.5818
ebi-a-GCST90001524	Myeloid cell	Gr MDSC AC	Heart Failure	rs1018969	T	C	T	C	0.2723	0.0230772	0.0725	0.0598834	0.24311	0.0197706	7.87499e-06	5468752	0.06076	4	2	TRUE	0.00580965	20.0728
ebi-a-GCST90001524	Myeloid cell	Gr MDSC AC	Heart Failure	rs10872783	C	T	C	T	0.1516	0.00716334	0.4278	0.658761	0.467676	0.00986324	2.58899e-06	96696878	0.03215	6	2	TRUE	0.00642771	22.222
ebi-a-GCST90001524	Myeloid cell	Gr MDSC AC	Heart Failure	rs111636975	G	A	G	A	0.8776	0.0719965	0.0075	0.0293626	0.00867761	0.0274324	1.17801e-06	176606506	0.18	2	2	TRUE	0.00686871	23.7572
ebi-a-GCST90001524	Myeloid cell	Gr MDSC AC	Heart Failure	rs114244809	C	T	C	T	0.4013	0.0381338	0.0302	0.0250756	0.201823	0.0298766	8.9929e-06	5834493	0.09012	2	2	TRUE	0.00573612	19.8172
ebi-a-GCST90001524	Myeloid cell	Gr MDSC AC	Heart Failure	rs114469087	A	T	A	T	0.444	0.0118224	0.0286	0.0163662	0.751957	0.0374053	7.00503e-06	90493819	0.09853	4	2	TRUE	0.00587342	20.2944
ebi-a-GCST90001524	Myeloid cell	Gr MDSC AC	Heart Failure	rs114772249	A	T	A	T	0.579	-0.0290144	0.0145	0.0358173	0.259167	0.0257137	7.46999e-06	54008468	0.1289	5	2	TRUE	0.00583619	20.165
ebi-a-GCST90001524	Myeloid cell	Gr MDSC AC	Heart Failure	rs12588021	C	T	C	T	0.1463	0.00335556	0.5229	0.61985	0.727095	0.009615	5.80297e-06	72955384	0.03217	14	2	TRUE	0.00598138	20.6697
ebi-a-GCST90001524	Myeloid cell	Gr MDSC AC	Heart Failure	rs140075808	A	C	A	C	-0.3815	0.00593381	0.0334	0.0967038	0.709957	0.0159548	9.05399e-06	115503233	0.08572	7	2	TRUE	0.00572993	19.7958
ebi-a-GCST90001524	Myeloid cell	Gr MDSC AC	Heart Failure	rs1434218	G	A	G	A	-0.1499	-0.0009972	0.6183	0.722778	0.924636	0.0105417	6.02795e-06	79555347	0.03302	2	2	TRUE	0.00596037	20.5966
ebi-a-GCST90001524	Myeloid cell	Gr MDSC AC	Heart Failure	rs16988872	T	C	T	C	-0.2007	0.018053	0.2659	0.15603	0.162319	0.0129198	2.20399e-08	51580161	0.03572	19	2	TRUE	0.00910168	31.5514
ebi-a-GCST90001524	Myeloid cell	Gr MDSC AC	Heart Failure	rs2017989	T	C	T	C	-0.5272	-0.0241439	0.9801	0.988729	0.59317	0.0451921	1.79498e-06	242099961	0.11	2	2	TRUE	0.00663885	22.9569
ebi-a-GCST90001524	Myeloid cell	Gr MDSC AC	Heart Failure	rs2070901	T	G	T	G	0.1662	0.0224459	0.2874	0.282162	0.031442	0.010433	1.754e-06	161185058	0.03467	1	2	TRUE	0.00664172	22.9669
ebi-a-GCST90001524	Myeloid cell	Gr MDSC AC	Heart Failure	rs2351156	C	T	C	T	-0.271	0.00575851	0.9173	0.787364	0.615265	0.0114581	1.86299e-06	50325488	0.05667	2	2	TRUE	0.00660956	22.8549
ebi-a-GCST90001524	Myeloid cell	Gr MDSC AC	Heart Failure	rs2468595	T	G	T	G	-0.1502	-0.0138315	0.6754	0.49869	0.140025	0.00937284	8.3301e-06	23114913	0.03361	11	2	TRUE	0.00577706	19.9595
ebi-a-GCST90001524	Myeloid cell	Gr MDSC AC	Heart Failure	rs3865444	A	C	A	C	-0.2687	0.00227542	0.2128	0.361068	0.815806	0.00976816	1.28499e-12	51727962	0.03761	19	2	TRUE	0.0146335	51.0124
ebi-a-GCST90001524	Myeloid cell	Gr MDSC AC	Heart Failure	rs655539	C	T	C	T	-0.2198	0.0113535	0.1266	0.0668986	0.547234	0.0188625	3.31299e-06	54281790	0.04712	18	2	TRUE	0.00629107	21.7466
ebi-a-GCST90001524	Myeloid cell	Gr MDSC AC	Heart Failure	rs6710092	G	A	G	A	0.3229	0.0102329	0.0533	0.220746	0.364099	0.0112749	8.61906e-06	166018627	0.07238	2	2	TRUE	0.00575721	19.8905
ebi-a-GCST90001524	Myeloid cell	Gr MDSC AC	Heart Failure	rs72845259	A	G	A	G	1.784	0.0252913	0.0019	0.00455457	0.715448	0.0693771	5.34097e-07	132711992	0.3546	10	2	TRUE	0.00731048	25.2964
ebi-a-GCST90001524	Myeloid cell	Gr MDSC AC	Heart Failure	rs75747211	A	T	A	T	-0.4783	0.0121521	0.0234	0.0323349	0.649322	0.0267253	6.40693e-06	48261366	0.1057	3	2	TRUE	0.00592232	20.4644
ebi-a-GCST90001524	Myeloid cell	Gr MDSC AC	Heart Failure	rs7691901	G	T	G	T	0.192	0.00780011	0.156	0.17537	0.525048	0.0122724	9.92796e-06	96330417	0.04333	4	2	TRUE	0.0056803	19.6233
ebi-a-GCST90001524	Myeloid cell	Gr MDSC AC	Heart Failure	rs78384212	T	C	T	C	0.3493	0.0317533	0.0523	0.0301325	0.246171	0.0273806	1.071e-06	60291874	0.07136	14	2	TRUE	0.00692295	23.9461
ebi-a-GCST90001524	Myeloid cell	Gr MDSC AC	Heart Failure	rs8098513	G	A	G	A	0.1797	0.029256	0.2163	0.0836391	0.0825049	0.0168492	2.75702e-06	67052180	0.03822	18	2	TRUE	0.00639074	22.0934
ebi-a-GCST90002112	Myeloid cell	HLA DR on CD33- HLA DR+	Heart Failure	rs114068468	T	C	T	C	0.3671	0.0277236	0.0963	0.00469297	0.67745	0.0666518	2.51102e-08	33054463	0.06556	6	2	TRUE	0.00903998	31.3356
ebi-a-GCST90002112	Myeloid cell	HLA DR on CD33- HLA DR+	Heart Failure	rs11576012	T	C	T	C	0.4345	-0.0084151	0.0523	0.0408915	0.72274	0.0237179	1.31701e-07	31795619	0.08199	6	2	TRUE	0.00810483	28.0676
ebi-a-GCST90002112	Myeloid cell	HLA DR on CD33- HLA DR+	Heart Failure	rs140697652	C	T	C	T	0.5782	-0.127439	0.0202	0.00189761	0.242373	0.109008	5.42101e-06	101713394	0.1267	7	2	TRUE	0.00602282	20.8137
ebi-a-GCST90002112	Myeloid cell	HLA DR on CD33- HLA DR+	Heart Failure	rs1474618	A	C	A	C	-0.1723	-0.0186084	0.6101	0.701775	0.0687148	0.0102227	3.18999e-06	18655570	0.03685	6	2	TRUE	0.00632066	21.8496
ebi-a-GCST90002112	Myeloid cell	HLA DR on CD33- HLA DR+	Heart Failure	rs149219222	T	C	T	C	0.6649	0.0580628	0.0165	0.00731178	0.302168	0.0562736	7.64293e-06	23946092	0.1481	6	2	TRUE	0.0058302	20.1442
ebi-a-GCST90002112	Myeloid cell	HLA DR on CD33- HLA DR+	Heart Failure	rs2760980	A	G	A	G	1.049	0.0360197	0.1202	0.150346	0.00604811	0.0131211	2.43893e-60	32565201	0.06137	6	2	TRUE	0.0783477	292.002
ebi-a-GCST90002112	Myeloid cell	HLA DR on CD33- HLA DR+	Heart Failure	rs35394896	A	T	A	T	0.509	0.0144575	0.0312	0.0778465	0.407489	0.017454	1.63999e-06	70188346	0.1058	12	2	TRUE	0.00668913	23.1319
ebi-a-GCST90002112	Myeloid cell	HLA DR on CD33- HLA DR+	Heart Failure	rs373700947	C	A	C	A	-0.5213	0.00640618	0.0269	0.0975382	0.686058	0.0158486	2.87899e-06	25244512	0.111	6	2	TRUE	0.00637635	22.0433
ebi-a-GCST90002112	Myeloid cell	HLA DR on CD33- HLA DR+	Heart Failure	rs78909221	G	A	G	A	-1.314	0.0102413	0.0034	0.0292979	0.715512	0.0280996	7.37208e-06	8219482	0.2921	4	2	TRUE	0.00585327	20.2244
ebi-a-GCST90002112	Myeloid cell	HLA DR on CD33- HLA DR+	Heart Failure	rs79875428	A	G	A	G	0.5614	0.0748261	0.0214	0.00285751	0.38357	0.0858749	5.52001e-06	22576665	0.1231	6	2	TRUE	0.00601491	20.7862
ebi-a-GCST90002112	Myeloid cell	HLA DR on CD33- HLA DR+	Heart Failure	rs9268430	C	A	C	A	-0.4503	0.00227301	0.2939	0.073954	0.898277	0.0177803	4.33611e-23	32345429	0.04481	6	2	TRUE	0.0285429	100.926
ebi-a-GCST90002112	Myeloid cell	HLA DR on CD33- HLA DR+	Heart Failure	rs928189	C	T	C	T	-0.1864	0.00987598	0.2896	0.333374	0.319555	0.00992189	3.292e-06	94559274	0.03993	13	2	TRUE	0.00630041	21.7791
ebi-a-GCST90002112	Myeloid cell	HLA DR on CD33- HLA DR+	Heart Failure	rs9310124	C	A	C	A	-0.1783	0.00659644	0.4917	0.33091	0.505798	0.00991358	1.033e-06	68608477	0.03636	3	2	TRUE	0.0069478	24.0327
ebi-a-GCST90002112	Myeloid cell	HLA DR on CD33- HLA DR+	Heart Failure	rs9368784	T	G	T	G	0.3138	0.00859493	0.1049	0.269476	0.414018	0.0105221	2.84197e-07	33895001	0.06086	6	2	TRUE	0.00767567	26.5699
ebi-a-GCST90002113	Myeloid cell	HLA DR on CD34- HLA DR+	Heart Failure	rs9545905	G	A	G	A	0.1708	0.00466936	0.6474	0.505251	0.617456	0.00934884	5.719e-06	82450885	0.03753	13	2	TRUE	0.00599004	20.6998
ebi-a-GCST90001644	TBNK	B cell %lymphocyte	Heart Failure	rs112526427	T	G	T	G	0.3025	0.0223416	0.0339	0.0160265	0.554615	0.0378121	9.09704e-06	151386190	0.06807	4	2	TRUE	0.00571309	19.7372
ebi-a-GCST90001644	TBNK	B cell %lymphocyte	Heart Failure	rs115698234	G	A	G	A	0.5437	0.00645549	0.0105	0.0543499	0.755555	0.0207356	3.42799e-06	66793608	0.1169	5	2	TRUE	0.0062544	21.6191
ebi-a-GCST90001644	TBNK	B cell %lymphocyte	Heart Failure	rs11627066	T	C	T	C	-0.1185	-0.0122524	0.4981	0.462827	0.192934	0.00941081	1.89601e-06	66304049	0.02483	14	2	TRUE	0.00658317	22.7631
ebi-a-GCST90001644	TBNK	B cell %lymphocyte	Heart Failure	rs12874404	G	A	G	A	0.2272	-0.050184	0.319	0.0352281	0.0514032	0.0257606	8.99498e-18	108993494	0.02633	13	2	TRUE	0.0212045	74.4153
ebi-a-GCST90001644	TBNK	B cell %lymphocyte	Heart Failure	rs13108273	C	T	C	T	0.1849	0.00353565	0.0954	0.0770133	0.84045	0.0175625	9.02506e-06	25699326	0.04159	4	2	TRUE	0.00571776	19.7535
ebi-a-GCST90001644	TBNK	B cell %lymphocyte	Heart Failure	rs1408899	A	G	A	G	0.1297	0.0102699	0.7602	0.58478	0.280933	0.00952481	7.21107e-06	108634581	0.02886	13	2	TRUE	0.00584202	20.1853
ebi-a-GCST90001644	TBNK	B cell %lymphocyte	Heart Failure	rs142089808	G	A	G	A	-1.044	-0.00682576	0.0038	0.0227458	0.827774	0.0313745	7.51294e-08	116171120	0.1936	11	2	TRUE	0.0083898	29.0628
ebi-a-GCST90001644	TBNK	B cell %lymphocyte	Heart Failure	rs144426024	T	C	T	C	0.5227	0.011646	0.0121	0.0176586	0.739169	0.0349779	4.70901e-06	56897917	0.114	18	2	TRUE	0.00607949	21.0108
ebi-a-GCST90001644	TBNK	B cell %lymphocyte	Heart Failure	rs150774187	A	G	A	G	0.1705	0.0056426	0.1423	0.183651	0.644353	0.0122235	1.859e-06	100536678	0.0357	7	2	TRUE	0.00659265	22.796
ebi-a-GCST90001644	TBNK	B cell %lymphocyte	Heart Failure	rs1557987	G	A	G	A	0.1431	-0.00354435	0.8198	0.68687	0.7251	0.0100792	8.64192e-06	26591929	0.03213	7	2	TRUE	0.00573824	19.8246
ebi-a-GCST90001644	TBNK	B cell %lymphocyte	Heart Failure	rs1572133	A	G	A	G	-0.1398	0.00206852	0.1907	0.338415	0.834207	0.00988259	6.41106e-06	85432638	0.03093	10	2	TRUE	0.00590883	20.4175
ebi-a-GCST90001644	TBNK	B cell %lymphocyte	Heart Failure	rs17113367	C	A	C	A	0.2019	-0.0096159	0.0984	0.122012	0.497939	0.0141883	1.51499e-06	95785786	0.04192	1	2	TRUE	0.00670393	23.1834
ebi-a-GCST90001644	TBNK	B cell %lymphocyte	Heart Failure	rs191368650	T	G	T	G	-0.4331	-0.0282667	0.0177	0.0298708	0.300617	0.0273079	3.13798e-06	110029714	0.09277	4	2	TRUE	0.00630139	21.7825
ebi-a-GCST90001644	TBNK	B cell %lymphocyte	Heart Failure	rs2223650	T	G	T	G	-0.1173	-0.0290642	0.3532	0.406204	0.00235039	0.0095544	3.69999e-06	9831513	0.0253	20	2	TRUE	0.00621538	21.4834
ebi-a-GCST90001644	TBNK	B cell %lymphocyte	Heart Failure	rs2395904	G	T	G	T	-0.1413	-0.000282307	0.2655	0.265957	0.978763	0.0106054	3.44199e-07	130617819	0.02766	8	2	TRUE	0.00753556	26.0812
ebi-a-GCST90001644	TBNK	B cell %lymphocyte	Heart Failure	rs2679580	G	A	G	A	-0.1171	-0.0240055	0.5181	0.374744	0.013992	0.00976836	1.51499e-06	8845344	0.02431	3	2	TRUE	0.00670567	23.1895
ebi-a-GCST90001644	TBNK	B cell %lymphocyte	Heart Failure	rs34588768	T	C	T	C	-0.42	-0.0307746	0.017	0.0256942	0.309703	0.0302945	8.8959e-06	55012690	0.0944	4	2	TRUE	0.00572639	19.7834
ebi-a-GCST90001644	TBNK	B cell %lymphocyte	Heart Failure	rs35911859	G	A	G	A	0.3174	0.00107458	0.0331	0.0690687	0.953878	0.0185795	4.46704e-06	235098109	0.06906	1	2	TRUE	0.0061083	21.111
ebi-a-GCST90001644	TBNK	B cell %lymphocyte	Heart Failure	rs3738088	T	G	T	G	0.5216	0.0232066	0.0114	0.0383564	0.341022	0.0243728	2.97303e-06	18554670	0.1115	1	2	TRUE	0.00632688	21.8712
ebi-a-GCST90001644	TBNK	B cell %lymphocyte	Heart Failure	rs4748742	T	C	T	C	0.1147	0.0211198	0.494	0.534212	0.0251768	0.00943403	2.60898e-06	7177305	0.02437	10	2	TRUE	0.00640392	22.1393
ebi-a-GCST90001644	TBNK	B cell %lymphocyte	Heart Failure	rs536579180	A	G	A	G	0.5353	0.0537522	0.0121	0.00472887	0.4451	0.0703924	1.11599e-06	14756839	0.1097	11	2	TRUE	0.00688024	23.7973
ebi-a-GCST90001644	TBNK	B cell %lymphocyte	Heart Failure	rs55658072	G	A	G	A	0.1135	0.00402644	0.6307	0.431636	0.67127	0.00948722	8.22792e-06	14873284	0.02541	19	2	TRUE	0.0057715	19.9402
ebi-a-GCST90001644	TBNK	B cell %lymphocyte	Heart Failure	rs58114937	G	A	G	A	0.1732	-0.0227357	0.1312	0.0473089	0.304928	0.0221612	2.00101e-06	67638132	0.03637	12	2	TRUE	0.00655501	22.665
ebi-a-GCST90001644	TBNK	B cell %lymphocyte	Heart Failure	rs66777340	T	C	T	C	-0.1493	-0.00581587	0.4842	0.399969	0.541021	0.00951441	7.62904e-10	2716327	0.02419	17	2	TRUE	0.0109618	38.0711
ebi-a-GCST90001644	TBNK	B cell %lymphocyte	Heart Failure	rs6985401	G	A	G	A	-0.4402	-0.0151257	0.0151	0.0388017	0.532519	0.0242335	9.11801e-06	27753061	0.09906	8	2	TRUE	0.00571263	19.7356
ebi-a-GCST90001644	TBNK	B cell %lymphocyte	Heart Failure	rs72810052	A	G	A	G	0.8405	0.00817374	0.0044	0.0255429	0.783641	0.0297684	4.82703e-06	25478461	0.1836	2	2	TRUE	0.00606053	20.9449
ebi-a-GCST90001644	TBNK	B cell %lymphocyte	Heart Failure	rs72941136	C	G	C	G	0.2075	0.0259305	0.1047	0.154966	0.0442578	0.0128902	2.585e-07	82245693	0.04021	1	2	TRUE	0.00768841	26.6143
ebi-a-GCST90001644	TBNK	B cell %lymphocyte	Heart Failure	rs73520190	G	T	G	T	0.4121	0.00705294	0.0233	0.0824967	0.676905	0.0169261	7.615e-07	118765180	0.08319	9	2	TRUE	0.00708914	24.5251
ebi-a-GCST90001644	TBNK	B cell %lymphocyte	Heart Failure	rs74535587	A	G	A	G	-0.4522	0.0034548	0.014	0.0392338	0.887768	0.0244796	9.94604e-06	8296294	0.1022	3	2	TRUE	0.00566387	19.5662
ebi-a-GCST90001644	TBNK	B cell %lymphocyte	Heart Failure	rs7483614	C	T	C	T	0.1453	-0.0287279	0.18	0.111512	0.0535932	0.0148841	6.67606e-06	32729647	0.03221	11	2	TRUE	0.00588581	20.3375
ebi-a-GCST90001644	TBNK	B cell %lymphocyte	Heart Failure	rs77233730	T	C	T	C	-0.2127	-0.0180012	0.0835	0.0508936	0.404552	0.0215966	2.103e-06	118635981	0.04478	8	2	TRUE	0.00652147	22.5483
ebi-a-GCST90001644	TBNK	B cell %lymphocyte	Heart Failure	rs7990182	G	T	G	T	-0.1288	0.0259019	0.4293	0.4117	0.00656327	0.00952897	1.692e-07	110384132	0.02457	13	2	TRUE	0.00793201	27.4643
ebi-a-GCST90001644	TBNK	B cell %lymphocyte	Heart Failure	rs9368867	A	C	A	C	-0.1301	0.00186584	0.3104	0.326723	0.85176	0.00998455	9.46695e-07	11760807	0.02649	6	2	TRUE	0.00696906	24.1067
ebi-a-GCST90001644	TBNK	B cell %lymphocyte	Heart Failure	rs9520905	T	G	T	G	0.1266	-0.00306628	0.4302	0.318827	0.759869	0.0100319	4.18803e-07	109146439	0.02497	13	2	TRUE	0.0074236	25.6908
ebi-a-GCST90001849	TBNK	CD3 on HLA DR+ CD4+	Heart Failure	rs10195369	A	G	A	G	-0.2203	-0.00752951	0.0827	0.115904	0.605703	0.014586	7.73606e-06	3601711	0.04916	2	2	TRUE	0.00580892	20.0702
ebi-a-GCST90001849	TBNK	CD3 on HLA DR+ CD4+	Heart Failure	rs10753692	T	C	T	C	0.1242	-0.00908113	0.6085	0.690585	0.375151	0.0102396	5.26696e-06	165805459	0.02722	1	2	TRUE	0.00602094	20.8072
ebi-a-GCST90001849	TBNK	CD3 on HLA DR+ CD4+	Heart Failure	rs10933796	A	G	A	G	0.1235	-0.00677421	0.5944	0.664403	0.493154	0.00988501	9.69304e-06	104667511	0.02787	3	2	TRUE	0.00568076	19.6249
ebi-a-GCST90001849	TBNK	CD3 on HLA DR+ CD4+	Heart Failure	rs11042750	T	C	T	C	0.1283	-0.00162986	0.6373	0.509031	0.862413	0.00940469	3.77798e-06	10372959	0.02769	11	2	TRUE	0.0062076	21.4563
ebi-a-GCST90001849	TBNK	CD3 on HLA DR+ CD4+	Heart Failure	rs113710453	A	G	A	G	0.2699	-0.012156	0.0531	0.0680615	0.514991	0.0186704	6.34702e-06	89099756	0.05969	16	2	TRUE	0.00591354	20.4338
ebi-a-GCST90001849	TBNK	CD3 on HLA DR+ CD4+	Heart Failure	rs114102310	A	T	A	T	-0.1872	0.0200089	0.1237	0.0314307	0.45835	0.0269819	5.21699e-06	165023848	0.04102	1	2	TRUE	0.00602306	20.8146
ebi-a-GCST90001849	TBNK	CD3 on HLA DR+ CD4+	Heart Failure	rs12596540	G	A	G	A	0.1435	0.00757392	0.2521	0.244852	0.485956	0.0108703	2.979e-06	10970476	0.03065	16	2	TRUE	0.00633727	21.9074
ebi-a-GCST90001849	TBNK	CD3 on HLA DR+ CD4+	Heart Failure	rs13072593	G	A	G	A	0.1445	0.0267055	0.2593	0.263093	0.0121121	0.0106445	3.84698e-06	150288489	0.03122	3	2	TRUE	0.00619429	21.41
ebi-a-GCST90001849	TBNK	CD3 on HLA DR+ CD4+	Heart Failure	rs13170201	C	T	C	T	-0.1416	-0.00311388	0.7173	0.554351	0.741268	0.00943098	3.11301e-06	30950823	0.03031	5	2	TRUE	0.00630995	21.8123
ebi-a-GCST90001849	TBNK	CD3 on HLA DR+ CD4+	Heart Failure	rs145799392	T	C	T	C	-0.3383	0.0769901	0.0364	0.038881	0.00120506	0.0237794	1.95799e-06	30362673	0.07098	1	2	TRUE	0.00656586	22.7028
ebi-a-GCST90001849	TBNK	CD3 on HLA DR+ CD4+	Heart Failure	rs145953760	A	G	A	G	0.5455	0.00162934	0.0124	0.0258416	0.956348	0.0297668	8.35699e-06	17730962	0.1222	8	2	TRUE	0.00576444	19.9156
ebi-a-GCST90001849	TBNK	CD3 on HLA DR+ CD4+	Heart Failure	rs1529714	A	G	A	G	-0.1363	0.00618455	0.7069	0.744137	0.566465	0.0107883	4.596e-06	19793484	0.02969	19	2	TRUE	0.00609448	21.0629
ebi-a-GCST90001849	TBNK	CD3 on HLA DR+ CD4+	Heart Failure	rs16867696	C	A	C	A	-0.3544	0.0201176	0.0373	0.116463	0.171285	0.0147049	4.16802e-07	88794820	0.06988	5	2	TRUE	0.00742787	25.7057
ebi-a-GCST90001849	TBNK	CD3 on HLA DR+ CD4+	Heart Failure	rs1723018	G	A	G	A	0.4384	-0.00861475	0.4556	0.268126	0.412972	0.0105228	1.01391e-61	167433420	0.02585	1	2	TRUE	0.0772215	287.453
ebi-a-GCST90001849	TBNK	CD3 on HLA DR+ CD4+	Heart Failure	rs188731571	T	C	T	C	0.7877	0.0684075	0.0057	0.000885451	0.667427	0.159205	7.09202e-06	25033008	0.1751	7	2	TRUE	0.00585356	20.2254
ebi-a-GCST90001849	TBNK	CD3 on HLA DR+ CD4+	Heart Failure	rs2010043	A	C	A	C	0.2196	-0.00650415	0.1075	0.14476	0.626162	0.0133518	3.472e-07	73735326	0.04299	17	2	TRUE	0.00753469	26.0782
ebi-a-GCST90001849	TBNK	CD3 on HLA DR+ CD4+	Heart Failure	rs27265	T	C	T	C	0.1941	0.00420885	0.8469	0.870206	0.763558	0.0139917	2.28402e-07	50161106	0.03743	5	2	TRUE	0.00776331	26.8756
ebi-a-GCST90001849	TBNK	CD3 on HLA DR+ CD4+	Heart Failure	rs2742060	A	G	A	G	0.1752	-0.00172903	0.1693	0.323456	0.86366	0.010069	8.49493e-07	55650687	0.03551	19	2	TRUE	0.0070327	24.3284
ebi-a-GCST90001849	TBNK	CD3 on HLA DR+ CD4+	Heart Failure	rs4787901	G	T	G	T	0.1293	-0.0110458	0.3993	0.353201	0.258735	0.00978041	4.11396e-06	27027966	0.02802	16	2	TRUE	0.00615742	21.2818
ebi-a-GCST90001849	TBNK	CD3 on HLA DR+ CD4+	Heart Failure	rs59738549	G	C	G	C	0.3869	0.00013725	0.0505	0.0300314	0.996022	0.0275272	2.38402e-10	116394226	0.06088	10	2	TRUE	0.0116144	40.3641
ebi-a-GCST90001849	TBNK	CD3 on HLA DR+ CD4+	Heart Failure	rs6684311	G	C	G	C	-0.2046	0.00920408	0.1417	0.249687	0.394376	0.0108066	1.184e-07	166485891	0.03854	1	2	TRUE	0.0081332	28.1666
ebi-a-GCST90001849	TBNK	CD3 on HLA DR+ CD4+	Heart Failure	rs6765892	T	C	T	C	0.1716	0.01661	0.1606	0.102611	0.285507	0.015552	4.44703e-06	74263840	0.03733	3	2	TRUE	0.00611051	21.1186
ebi-a-GCST90001849	TBNK	CD3 on HLA DR+ CD4+	Heart Failure	rs73167431	T	C	T	C	-1.73	0.0392097	0.0016	0.0106811	0.398646	0.0464546	2.559e-06	21343664	0.367	13	2	TRUE	0.00642365	22.2079
ebi-a-GCST90001849	TBNK	CD3 on HLA DR+ CD4+	Heart Failure	rs75535842	A	C	A	C	-0.2789	0.0164703	0.0577	0.0808001	0.336622	0.0171412	8.75407e-07	138415335	0.05659	8	2	TRUE	0.00701746	24.2753
ebi-a-GCST90001849	TBNK	CD3 on HLA DR+ CD4+	Heart Failure	rs75771396	C	T	C	T	-0.3015	0.00827456	0.0435	0.11382	0.577382	0.0148499	4.43496e-06	124869047	0.06557	11	2	TRUE	0.00611394	21.1306
ebi-a-GCST90001849	TBNK	CD3 on HLA DR+ CD4+	Heart Failure	rs9408777	T	A	T	A	0.1305	-0.0136791	0.408	0.322589	0.187393	0.0103761	4.23799e-06	105794	0.02832	9	2	TRUE	0.00614017	21.2218
ebi-a-GCST90001910	TBNK	CD45 on B cell	Heart Failure	rs111395861	A	G	A	G	0.4495	-0.00362882	0.0164	0.0171278	0.919976	0.0361205	3.85301e-06	14940150	0.09715	2	2	TRUE	0.0061901	21.3954
ebi-a-GCST90001910	TBNK	CD45 on B cell	Heart Failure	rs11637245	T	C	T	C	-0.1183	-0.0143965	0.4086	0.372236	0.136815	0.00967664	5.06302e-06	40846615	0.0259	15	2	TRUE	0.0060334	20.8505
ebi-a-GCST90001910	TBNK	CD45 on B cell	Heart Failure	rs12939172	C	G	C	G	0.1425	0.0177439	0.2906	0.225584	0.113089	0.0111987	3.61701e-07	14526450	0.02794	17	2	TRUE	0.00751143	25.9971
ebi-a-GCST90001910	TBNK	CD45 on B cell	Heart Failure	rs138082872	T	C	T	C	2.331	0.0364077	0.0006	0.0411824	0.124265	0.0236858	4.33601e-06	44344058	0.5065	19	2	TRUE	0.0061246	21.1677
ebi-a-GCST90001910	TBNK	CD45 on B cell	Heart Failure	rs142266193	A	G	A	G	-0.531	0.0884524	0.0138	0.00362929	0.263435	0.0790947	1.32801e-06	30673693	0.1096	13	2	TRUE	0.00678317	23.4593
ebi-a-GCST90001910	TBNK	CD45 on B cell	Heart Failure	rs149349110	T	C	T	C	0.1502	-0.00215363	0.1764	0.106722	0.887654	0.0152444	9.13103e-06	289399	0.03379	7	2	TRUE	0.00571603	19.7474
ebi-a-GCST90001910	TBNK	CD45 on B cell	Heart Failure	rs2440320	G	A	G	A	1.166	-0.0210928	0.9974	0.976488	0.500845	0.031334	7.14595e-06	53075734	0.2592	15	2	TRUE	0.00585326	20.2243
ebi-a-GCST90001910	TBNK	CD45 on B cell	Heart Failure	rs2517515	T	C	T	C	-0.1602	-0.0101183	0.4243	0.170528	0.415784	0.0124341	3.743e-08	31029258	0.02905	6	2	TRUE	0.00877056	30.3934
ebi-a-GCST90001910	TBNK	CD45 on B cell	Heart Failure	rs4442111	A	T	A	T	0.153	-0.00406257	0.174	0.261342	0.703283	0.0106659	3.44699e-06	99120383	0.03289	8	2	TRUE	0.00625676	21.6273
ebi-a-GCST90001910	TBNK	CD45 on B cell	Heart Failure	rs4952746	A	G	A	G	0.2025	0.0252126	0.9139	0.908867	0.12185	0.0162972	8.30405e-06	45397753	0.04535	2	2	TRUE	0.00576772	19.927
ebi-a-GCST90001910	TBNK	CD45 on B cell	Heart Failure	rs559835585	G	C	G	C	-1.247	0.0291958	0.0027	0.0274937	0.314175	0.0290072	4.88304e-06	237699750	0.2723	1	2	TRUE	0.0060648	20.9597
ebi-a-GCST90001910	TBNK	CD45 on B cell	Heart Failure	rs5750829	G	A	G	A	-0.1537	-0.0169218	0.5967	0.739311	0.111656	0.0106373	4.142e-09	39838018	0.02608	22	2	TRUE	0.0100043	34.712
ebi-a-GCST90001910	TBNK	CD45 on B cell	Heart Failure	rs71450031	T	C	T	C	0.2168	0.00993253	0.0834	0.0644041	0.600613	0.0189727	1.93299e-06	10384288	0.04546	12	2	TRUE	0.00657379	22.7304
ebi-a-GCST90001910	TBNK	CD45 on B cell	Heart Failure	rs7332754	C	G	C	G	0.1602	0.00366266	0.2029	0.244513	0.736543	0.0108867	5.12495e-07	106729299	0.03184	13	2	TRUE	0.0073116	25.3003
ebi-a-GCST90001910	TBNK	CD45 on B cell	Heart Failure	rs80231522	C	T	C	T	1.636	0.0561885	0.0011	0.0273693	0.0545507	0.0292277	3.48001e-06	52584481	0.352	17	2	TRUE	0.00624569	21.5888
ebi-a-GCST90001910	TBNK	CD45 on B cell	Heart Failure	rs819501	C	G	C	G	0.1339	-0.00221138	0.2796	0.240122	0.840163	0.0109645	3.80303e-06	47012997	0.02892	6	2	TRUE	0.00619847	21.4246
ebi-a-GCST90001909	TBNK	CD45 on CD14+ monocyte	Heart Failure	rs11141907	G	A	G	A	-0.5593	0.0585774	0.0119	0.0228596	0.0618059	0.0313637	5.55098e-06	90213762	0.1229	9	2	TRUE	0.00598959	20.6982
ebi-a-GCST90001909	TBNK	CD45 on CD14+ monocyte	Heart Failure	rs113853911	C	G	C	G	-0.2456	0.0355921	0.0739	0.0166578	0.329094	0.0364695	2.81099e-06	5263771	0.05234	11	2	TRUE	0.00636556	22.0058
ebi-a-GCST90001909	TBNK	CD45 on CD14+ monocyte	Heart Failure	rs117509040	C	G	C	G	1.413	-0.0232234	0.0016	0.0180544	0.508106	0.0350917	8.16902e-06	93803650	0.3163	8	2	TRUE	0.00577287	19.945
ebi-a-GCST90001909	TBNK	CD45 on CD14+ monocyte	Heart Failure	rs12131677	A	G	A	G	0.124	-0.00168932	0.3728	0.16636	0.893577	0.0126276	7.33095e-06	90315734	0.02762	1	2	TRUE	0.00583011	20.1439
ebi-a-GCST90001909	TBNK	CD45 on CD14+ monocyte	Heart Failure	rs12364299	T	A	T	A	-0.2989	0.000364904	0.0782	0.0218554	0.990852	0.0318264	3.67502e-09	5403108	0.05053	11	2	TRUE	0.010078	34.9704
ebi-a-GCST90001909	TBNK	CD45 on CD14+ monocyte	Heart Failure	rs142767469	A	T	A	T	-0.7064	0.0252069	0.0093	0.0568279	0.213991	0.0202845	3.00601e-07	26288128	0.1376	5	2	TRUE	0.0076097	26.3398
ebi-a-GCST90001909	TBNK	CD45 on CD14+ monocyte	Heart Failure	rs182879147	A	T	A	T	-1.115	0.0375835	0.0034	0.0427615	0.106336	0.0232732	1.17701e-06	127081265	0.229	9	2	TRUE	0.00685037	23.6933
ebi-a-GCST90001909	TBNK	CD45 on CD14+ monocyte	Heart Failure	rs2511241	T	C	T	C	0.3515	0.0129911	0.9627	0.922461	0.458625	0.0175292	5.62095e-07	72945341	0.07011	11	2	TRUE	0.00726017	25.1211
ebi-a-GCST90001909	TBNK	CD45 on CD14+ monocyte	Heart Failure	rs267708	G	A	G	A	0.1269	-0.0101646	0.652	0.742268	0.339737	0.010647	6.27596e-06	30445631	0.02804	1	2	TRUE	0.00592389	20.4698
ebi-a-GCST90001909	TBNK	CD45 on CD14+ monocyte	Heart Failure	rs34858919	A	C	A	C	-0.1393	0.0140484	0.3133	0.269089	0.183405	0.01056	1.31099e-06	66829653	0.02873	7	2	TRUE	0.00679346	23.4951
ebi-a-GCST90001909	TBNK	CD45 on CD14+ monocyte	Heart Failure	rs58552272	C	A	C	A	-0.2054	-0.00810289	0.0996	0.0619083	0.678741	0.0195636	6.38602e-06	10871095	0.04543	16	2	TRUE	0.00591236	20.4297
ebi-a-GCST90001909	TBNK	CD45 on CD14+ monocyte	Heart Failure	rs6884558	G	A	G	A	0.12	-0.00343686	0.5132	0.530043	0.714144	0.00938274	6.55994e-06	124281556	0.02659	5	2	TRUE	0.00589088	20.3551
ebi-a-GCST90001909	TBNK	CD45 on CD14+ monocyte	Heart Failure	rs7005676	T	C	T	C	0.1801	0.0197544	0.1526	0.0648257	0.300276	0.0190709	1.56401e-06	134449939	0.03743	8	2	TRUE	0.00669102	23.1385
ebi-a-GCST90001909	TBNK	CD45 on CD14+ monocyte	Heart Failure	rs7323586	C	G	C	G	-0.1432	-0.00909616	0.2553	0.355547	0.351965	0.00977258	2.82202e-06	113478654	0.03051	13	2	TRUE	0.00636865	22.0165
ebi-a-GCST90001909	TBNK	CD45 on CD14+ monocyte	Heart Failure	rs74798265	G	C	G	C	0.5665	-0.00137183	0.0125	0.0311421	0.959458	0.0269865	2.071e-06	29493428	0.1191	7	2	TRUE	0.00653954	22.6112
ebi-a-GCST90001909	TBNK	CD45 on CD14+ monocyte	Heart Failure	rs77687616	C	T	C	T	-0.7414	-0.0152064	0.0085	0.00614894	0.796991	0.059113	7.55197e-08	54392972	0.1375	20	2	TRUE	0.00838807	29.0567
ebi-a-GCST90001909	TBNK	CD45 on CD14+ monocyte	Heart Failure	rs79265501	T	C	T	C	-0.2792	0.0754054	0.0585	0.0103906	0.104711	0.0464767	1.44202e-06	5747642	0.05782	11	2	TRUE	0.00673843	23.3035
ebi-a-GCST90002114	TBNK	HLA DR on HLA DR+ CD4+	Heart Failure	rs10438450	C	T	C	T	-0.4313	-0.00391002	0.019	0.0641841	0.840022	0.0193694	5.905e-06	94577671	0.09505	15	2	TRUE	0.00595499	20.5779
ebi-a-GCST90002114	TBNK	HLA DR on HLA DR+ CD4+	Heart Failure	rs112529964	T	C	T	C	0.4798	-0.0319221	0.0154	0.00562557	0.615637	0.0635846	6.00606e-06	135284472	0.1058	6	2	TRUE	0.00594811	20.554
ebi-a-GCST90002114	TBNK	HLA DR on HLA DR+ CD4+	Heart Failure	rs115943613	A	T	A	T	0.4269	0.0148889	0.0243	0.0170489	0.684636	0.036659	4.176e-07	40943702	0.08416	2	2	TRUE	0.00743057	25.7151
ebi-a-GCST90002114	TBNK	HLA DR on HLA DR+ CD4+	Heart Failure	rs12206101	A	G	A	G	-0.2568	0.021763	0.0549	0.118926	0.131907	0.0144449	9.43691e-06	77973938	0.05787	6	2	TRUE	0.00569669	19.6802
ebi-a-GCST90002114	TBNK	HLA DR on HLA DR+ CD4+	Heart Failure	rs12449199	G	T	G	T	-0.1674	0.00754051	0.3064	0.330349	0.449224	0.00996487	1.82701e-09	10968440	0.02775	16	2	TRUE	0.0104769	36.3691
ebi-a-GCST90002114	TBNK	HLA DR on HLA DR+ CD4+	Heart Failure	rs13175786	C	T	C	T	-0.1987	0.0246188	0.1028	0.0682735	0.186966	0.0186561	2.53099e-06	7447525	0.04215	5	2	TRUE	0.00642424	22.21
ebi-a-GCST90002114	TBNK	HLA DR on HLA DR+ CD4+	Heart Failure	rs138947942	A	G	A	G	0.3043	-0.0491282	0.0371	0.0163115	0.179279	0.0365815	5.74698e-06	96558710	0.06697	9	2	TRUE	0.00597122	20.6343
ebi-a-GCST90002114	TBNK	HLA DR on HLA DR+ CD4+	Heart Failure	rs148090091	C	G	C	G	-0.3816	-0.0133901	0.0239	0.0278458	0.634882	0.0281976	9.51809e-06	131767379	0.08603	12	2	TRUE	0.00569191	19.6636
ebi-a-GCST90002114	TBNK	HLA DR on HLA DR+ CD4+	Heart Failure	rs17639764	C	A	C	A	0.2072	0.0009643	0.0845	0.0931286	0.952388	0.0161502	6.29898e-06	104606411	0.0458	7	2	TRUE	0.00591958	20.4548
ebi-a-GCST90002114	TBNK	HLA DR on HLA DR+ CD4+	Heart Failure	rs183943359	T	C	T	C	0.6305	0.0029439	0.0085	0.0576158	0.883131	0.0200264	9.01509e-06	112685081	0.1418	11	2	TRUE	0.00571936	19.759
ebi-a-GCST90002114	TBNK	HLA DR on HLA DR+ CD4+	Heart Failure	rs4310973	G	A	G	A	-0.1342	0.0136703	0.7355	0.760777	0.212416	0.010963	4.86799e-06	20707622	0.02931	18	2	TRUE	0.00606252	20.9518
ebi-a-GCST90002114	TBNK	HLA DR on HLA DR+ CD4+	Heart Failure	rs544627737	G	T	G	T	-0.6257	-0.00250378	0.009	0.00185804	0.981532	0.108165	6.51193e-06	22746599	0.1385	7	2	TRUE	0.00590312	20.3976
ebi-a-GCST90002114	TBNK	HLA DR on HLA DR+ CD4+	Heart Failure	rs55899966	T	C	T	C	0.1891	0.0143436	0.1137	0.0565372	0.486227	0.0205991	4.00101e-06	361668	0.04094	20	2	TRUE	0.00616908	21.3223
ebi-a-GCST90002114	TBNK	HLA DR on HLA DR+ CD4+	Heart Failure	rs5994871	T	C	T	C	0.1198	0.0067707	0.6279	0.722128	0.516535	0.0104374	9.59091e-06	22091244	0.02702	22	2	TRUE	0.00568704	19.6467
ebi-a-GCST90002114	TBNK	HLA DR on HLA DR+ CD4+	Heart Failure	rs61852195	C	T	C	T	0.5298	-0.00691532	0.0124	0.0127195	0.867878	0.0415699	7.78108e-06	57794952	0.1183	10	2	TRUE	0.0058016	20.0448
ebi-a-GCST90002114	TBNK	HLA DR on HLA DR+ CD4+	Heart Failure	rs6591057	C	T	C	T	-0.1265	-0.000414913	0.3747	0.307221	0.967494	0.0101814	1.95898e-06	103771107	0.02654	11	2	TRUE	0.00656657	22.7053
ebi-a-GCST90002114	TBNK	HLA DR on HLA DR+ CD4+	Heart Failure	rs75576656	T	C	T	C	0.1891	-0.0151631	0.1087	0.155612	0.23823	0.0128564	5.89997e-06	31542075	0.04167	15	2	TRUE	0.0059561	20.5818
ebi-a-GCST90002114	TBNK	HLA DR on HLA DR+ CD4+	Heart Failure	rs76600563	T	A	T	A	0.1874	-0.0273321	0.1119	0.113674	0.066538	0.0148967	5.86503e-06	864027	0.04128	18	2	TRUE	0.00596052	20.5971
ebi-a-GCST90002114	TBNK	HLA DR on HLA DR+ CD4+	Heart Failure	rs76903247	T	C	T	C	-0.165	0.00406967	0.1458	0.154003	0.756251	0.0131107	8.16e-06	163955747	0.03693	6	2	TRUE	0.0057745	19.9506
ebi-a-GCST90002114	TBNK	HLA DR on HLA DR+ CD4+	Heart Failure	rs78191148	G	A	G	A	-0.614	0.033086	0.0106	0.0244619	0.281437	0.0307177	6.64906e-06	89583183	0.1361	4	2	TRUE	0.00588677	20.3408
ebi-a-GCST90002114	TBNK	HLA DR on HLA DR+ CD4+	Heart Failure	rs9480594	T	C	T	C	0.3514	-0.0198454	0.0279	0.0957473	0.215316	0.0160163	8.02195e-06	106183999	0.07857	6	2	TRUE	0.00578616	19.9911
ebi-a-GCST90001614	TBNK	CD8br and CD8dim %leukocyte	Heart Failure	rs11080350	T	C	T	C	-0.1548	0.00385212	0.4017	0.284966	0.711744	0.0104248	9.08092e-10	33774635	0.0252	17	2	TRUE	0.0108597	37.7127
ebi-a-GCST90001614	TBNK	CD8br and CD8dim %leukocyte	Heart Failure	rs118063063	T	C	T	C	0.4447	-0.0104877	0.0192	0.0304073	0.699388	0.0271598	7.18505e-07	83179890	0.08957	10	2	TRUE	0.00712075	24.6352
ebi-a-GCST90001614	TBNK	CD8br and CD8dim %leukocyte	Heart Failure	rs2275854	G	A	G	A	0.1546	-0.00316494	0.5643	0.818844	0.793595	0.0120963	6.87005e-07	29976838	0.03108	6	2	TRUE	0.00714763	24.7289
ebi-a-GCST90001614	TBNK	CD8br and CD8dim %leukocyte	Heart Failure	rs3804348	A	C	A	C	0.2864	-0.0297484	0.0418	0.0134408	0.464382	0.0406593	3.46202e-06	3431342	0.06161	4	2	TRUE	0.00624802	21.5969
ebi-a-GCST90001614	TBNK	CD8br and CD8dim %leukocyte	Heart Failure	rs4796452	T	C	T	C	-0.128	0.00779079	0.2244	0.325227	0.434863	0.00997672	9.64095e-06	6157164	0.02889	17	2	TRUE	0.005679	19.6188
ebi-a-GCST90001614	TBNK	CD8br and CD8dim %leukocyte	Heart Failure	rs62458311	A	G	A	G	0.2907	0.00978142	0.0447	0.0458747	0.660634	0.0222793	9.25699e-07	67315960	0.05915	7	2	TRUE	0.00697846	24.1395
ebi-a-GCST90001614	TBNK	CD8br and CD8dim %leukocyte	Heart Failure	rs6595142	T	C	T	C	-0.1289	0.0203749	0.7415	0.58845	0.0325005	0.00952902	6.26599e-06	117867191	0.02849	5	2	TRUE	0.00592056	20.4582
ebi-a-GCST90001614	TBNK	CD8br and CD8dim %leukocyte	Heart Failure	rs6849514	T	C	T	C	0.1093	-0.00714955	0.4866	0.465587	0.455049	0.0095707	7.52801e-06	186386587	0.02437	4	2	TRUE	0.00581856	20.1037
ebi-a-GCST90001614	TBNK	CD8br and CD8dim %leukocyte	Heart Failure	rs6986151	C	T	C	T	0.1822	-0.0163069	0.1031	0.125407	0.251457	0.0142192	4.98506e-06	101519901	0.03985	8	2	TRUE	0.00604543	20.8924
ebi-a-GCST90001614	TBNK	CD8br and CD8dim %leukocyte	Heart Failure	rs73162393	T	C	T	C	0.2044	0.0136735	0.0789	0.0569938	0.497084	0.0201352	6.59204e-06	28078166	0.04529	22	2	TRUE	0.0058913	20.3566
ebi-a-GCST90001614	TBNK	CD8br and CD8dim %leukocyte	Heart Failure	rs73402222	C	T	C	T	-0.1904	0.00720152	0.3458	0.0599739	0.712613	0.0195509	4.58501e-09	31388449	0.03241	6	2	TRUE	0.00994162	34.4924
ebi-a-GCST90001614	TBNK	CD8br and CD8dim %leukocyte	Heart Failure	rs76556848	T	C	T	C	0.4467	-0.0376743	0.0159	0.0286472	0.182776	0.0282786	6.71197e-06	37388167	0.09907	4	2	TRUE	0.0058804	20.3186
ebi-a-GCST90001614	TBNK	CD8br and CD8dim %leukocyte	Heart Failure	rs78326687	A	C	A	C	-0.1514	0.0169885	0.1602	0.318313	0.0901177	0.010024	4.89903e-06	242316531	0.03309	1	2	TRUE	0.00605399	20.9221
ebi-a-GCST90001614	TBNK	CD8br and CD8dim %leukocyte	Heart Failure	rs9501618	C	A	C	A	0.2331	-5.71743e-05	0.0819	0.00366151	0.999415	0.0779265	7.14595e-06	32339784	0.05184	6	2	TRUE	0.00584827	20.207
ebi-a-GCST90001649	TBNK	HLA DR+ NK %NK	Heart Failure	rs10260467	T	A	T	A	0.1502	0.00457245	0.8231	0.795747	0.695743	0.011692	6.94704e-06	11300995	0.03335	7	2	TRUE	0.00586696	20.2719
ebi-a-GCST90001649	TBNK	HLA DR+ NK %NK	Heart Failure	rs117338457	T	G	T	G	0.2936	0.00741008	0.0449	0.050571	0.732292	0.021662	2.40497e-06	69354886	0.06216	11	2	TRUE	0.00644912	22.2965
ebi-a-GCST90001649	TBNK	HLA DR+ NK %NK	Heart Failure	rs12403169	G	C	G	C	0.2171	-0.0130107	0.0766	0.0976619	0.410237	0.0157997	5.27594e-06	162970033	0.0476	1	2	TRUE	0.00601597	20.7899
ebi-a-GCST90001649	TBNK	HLA DR+ NK %NK	Heart Failure	rs12462814	C	T	C	T	-0.112	0.000958815	0.4573	0.384609	0.920645	0.00962456	8.44209e-06	29496714	0.02511	19	2	TRUE	0.00575515	19.8834
ebi-a-GCST90001649	TBNK	HLA DR+ NK %NK	Heart Failure	rs142307180	T	C	T	C	-0.3236	-0.00494065	0.0327	0.0392265	0.837757	0.0241286	7.91097e-06	1488517	0.07233	4	2	TRUE	0.00579	20.0045
ebi-a-GCST90001649	TBNK	HLA DR+ NK %NK	Heart Failure	rs145013190	A	T	A	T	-0.4439	0.0173405	0.0209	0.0222966	0.587926	0.0320028	7.00293e-07	98791630	0.08931	8	2	TRUE	0.00713642	24.6898
ebi-a-GCST90001649	TBNK	HLA DR+ NK %NK	Heart Failure	rs148177889	T	C	T	C	-0.5897	0.0385543	0.0096	0.00967951	0.424855	0.0483121	1.79999e-06	709089	0.1233	20	2	TRUE	0.00661113	22.8604
ebi-a-GCST90001649	TBNK	HLA DR+ NK %NK	Heart Failure	rs17119267	A	G	A	G	0.2832	-0.00437665	0.0414	0.0359754	0.861516	0.025089	8.15399e-06	84382486	0.06339	14	2	TRUE	0.00577365	19.9477
ebi-a-GCST90001649	TBNK	HLA DR+ NK %NK	Heart Failure	rs17307458	T	C	T	C	-0.5233	0.0310429	0.0128	0.023563	0.311789	0.0306908	3.28201e-06	60104360	0.1123	8	2	TRUE	0.00627809	21.7015
ebi-a-GCST90001649	TBNK	HLA DR+ NK %NK	Heart Failure	rs1862176	A	G	A	G	-0.14	0.00891038	0.6792	0.627719	0.355984	0.00965324	3.87097e-07	139730444	0.02753	5	2	TRUE	0.00746807	25.8459
ebi-a-GCST90001649	TBNK	HLA DR+ NK %NK	Heart Failure	rs3135080	G	A	G	A	-0.1222	-0.000353914	0.642	0.553345	0.970029	0.00941953	2.76802e-06	2399058	0.02602	4	2	TRUE	0.00637632	22.0432
ebi-a-GCST90001649	TBNK	HLA DR+ NK %NK	Heart Failure	rs56329333	A	C	A	C	-1.166	-0.0359666	0.0024	0.00355789	0.646867	0.0785092	6.34702e-06	118136745	0.258	9	2	TRUE	0.00590752	20.4129
ebi-a-GCST90001649	TBNK	HLA DR+ NK %NK	Heart Failure	rs592776	A	T	A	T	-0.6443	0.0414169	0.9914	0.99573	0.559263	0.070927	1.23101e-06	153846268	0.1326	6	2	TRUE	0.00682239	23.5959
ebi-a-GCST90001649	TBNK	HLA DR+ NK %NK	Heart Failure	rs61745530	T	G	T	G	-0.3593	0.0255808	0.0263	0.0267876	0.380303	0.0291573	6.33403e-06	47976361	0.07947	6	2	TRUE	0.00591226	20.4294
ebi-a-GCST90001649	TBNK	HLA DR+ NK %NK	Heart Failure	rs6833916	T	G	T	G	0.1416	-0.000925741	0.2045	0.154202	0.943061	0.0129614	3.26498e-06	24948155	0.03037	4	2	TRUE	0.0062852	21.7262
ebi-a-GCST90001649	TBNK	HLA DR+ NK %NK	Heart Failure	rs71424967	T	C	T	C	0.8583	-0.0126173	0.0046	0.0404789	0.605515	0.0244291	1.47601e-06	238315335	0.178	2	2	TRUE	0.0067194	23.2373
ebi-a-GCST90001649	TBNK	HLA DR+ NK %NK	Heart Failure	rs71632989	G	T	G	T	-0.6848	0.0203799	0.2474	0.109464	0.179195	0.0151722	1.30317e-124	161533055	0.02772	1	2	TRUE	0.150791	609.942
ebi-a-GCST90001649	TBNK	HLA DR+ NK %NK	Heart Failure	rs71639910	A	G	A	G	-0.2689	0.0805259	0.0685	0.0286748	0.00383239	0.0278478	1.119e-07	161937774	0.05058	1	2	TRUE	0.0081562	28.2469
ebi-a-GCST90001649	TBNK	HLA DR+ NK %NK	Heart Failure	rs7180804	A	G	A	G	-0.2525	0.0192673	0.2162	0.223054	0.0869621	0.0112567	8.73575e-17	80259074	0.03019	15	2	TRUE	0.0199465	69.9107
ebi-a-GCST90001649	TBNK	HLA DR+ NK %NK	Heart Failure	rs72685367	G	C	G	C	0.3669	-0.00673605	0.0261	0.0760293	0.70461	0.0177684	1.42699e-06	78442686	0.07597	1	2	TRUE	0.00674053	23.3109
ebi-a-GCST90001649	TBNK	HLA DR+ NK %NK	Heart Failure	rs72770017	A	G	A	G	-0.1367	-0.00228281	0.7729	0.736365	0.829711	0.0106142	4.26e-06	10973612	0.02968	16	2	TRUE	0.00613419	21.201
ebi-a-GCST90001649	TBNK	HLA DR+ NK %NK	Heart Failure	rs80171191	T	C	T	C	-0.1619	-0.00279464	0.1623	0.070402	0.879269	0.0183984	2.49098e-06	69059451	0.03433	2	2	TRUE	0.00642932	22.2276
ebi-a-GCST90001649	TBNK	HLA DR+ NK %NK	Heart Failure	rs865239	G	A	G	A	-0.1371	-0.00319772	0.5004	0.537648	0.733361	0.00938694	4.96604e-08	156896164	0.02509	1	2	TRUE	0.00861266	29.8415
ebi-a-GCST90001649	TBNK	HLA DR+ NK %NK	Heart Failure	rs9916257	T	G	T	G	0.1457	0.00323187	0.5698	0.383604	0.736841	0.00961752	6.72094e-09	33797371	0.02506	17	2	TRUE	0.00973928	33.7835
ebi-a-GCST90001862	Treg	CD3 on CD28+ DN (CD4-CD8-)	Heart Failure	rs113707507	G	A	G	A	0.2157	0.00172476	0.1062	0.178304	0.887452	0.0121866	1.87802e-06	78276958	0.04517	14	2	TRUE	0.00659096	22.7902
ebi-a-GCST90001862	Treg	CD3 on CD28+ DN (CD4-CD8-)	Heart Failure	rs115371416	C	T	C	T	-0.2173	0.0632427	0.0831	0.0149919	0.101677	0.0386386	9.59202e-06	89412916	0.049	5	2	TRUE	0.00568944	19.6551
ebi-a-GCST90001862	Treg	CD3 on CD28+ DN (CD4-CD8-)	Heart Failure	rs116969543	C	T	C	T	0.7409	0.014747	0.0084	0.02694	0.607831	0.028737	2.464e-06	99091321	0.1569	8	2	TRUE	0.00644593	22.2854
ebi-a-GCST90001862	Treg	CD3 on CD28+ DN (CD4-CD8-)	Heart Failure	rs117404466	A	G	A	G	0.2745	-0.0158502	0.0567	0.00679566	0.783013	0.0575542	3.20398e-06	148293966	0.05883	7	2	TRUE	0.00629456	21.7588
ebi-a-GCST90001862	Treg	CD3 on CD28+ DN (CD4-CD8-)	Heart Failure	rs117458787	G	A	G	A	-1.353	-0.0038748	0.0022	0.0382595	0.873476	0.0243323	6.44703e-06	100803548	0.2993	10	2	TRUE	0.00591055	20.4235
ebi-a-GCST90001862	Treg	CD3 on CD28+ DN (CD4-CD8-)	Heart Failure	rs1264457	A	G	A	G	0.1413	-0.00786931	0.4532	0.504196	0.399381	0.00933791	1.48399e-06	30458064	0.02929	6	2	TRUE	0.00672567	23.2591
ebi-a-GCST90001862	Treg	CD3 on CD28+ DN (CD4-CD8-)	Heart Failure	rs1406814	C	T	C	T	-0.1756	0.0316947	0.1443	0.334794	0.00136198	0.00989657	5.81996e-06	778024	0.03868	16	2	TRUE	0.00596074	20.5979
ebi-a-GCST90001862	Treg	CD3 on CD28+ DN (CD4-CD8-)	Heart Failure	rs1840657	C	T	C	T	0.1491	0.0139048	0.7728	0.827393	0.261537	0.0123844	5.62005e-06	138676552	0.03278	2	2	TRUE	0.00598345	20.6769
ebi-a-GCST90001862	Treg	CD3 on CD28+ DN (CD4-CD8-)	Heart Failure	rs192244506	A	G	A	G	0.9229	-0.0767779	0.0043	0.0289529	0.00687512	0.0284064	5.49098e-06	49186824	0.2027	18	2	TRUE	0.0059953	20.7181
ebi-a-GCST90001862	Treg	CD3 on CD28+ DN (CD4-CD8-)	Heart Failure	rs61862032	C	T	C	T	-1.058	0.0545068	0.0034	0.0265189	0.0628536	0.0293012	6.73302e-06	124887125	0.2345	10	2	TRUE	0.00588764	20.3438
ebi-a-GCST90001862	Treg	CD3 on CD28+ DN (CD4-CD8-)	Heart Failure	rs62039948	A	G	A	G	0.1959	-0.00766525	0.1354	0.102666	0.618149	0.0153774	1.388e-06	57886567	0.0405	16	2	TRUE	0.00676134	23.3833
ebi-a-GCST90001862	Treg	CD3 on CD28+ DN (CD4-CD8-)	Heart Failure	rs7257674	A	T	A	T	0.2511	-0.0337973	0.0728	0.0374883	0.170221	0.0246426	2.87799e-06	4331621	0.05356	19	2	TRUE	0.00635425	21.9664
ebi-a-GCST90001862	Treg	CD3 on CD28+ DN (CD4-CD8-)	Heart Failure	rs72827833	G	T	G	T	1.146	0.0230529	0.0031	0.0110821	0.60947	0.0451282	3.71099e-06	16748948	0.2472	6	2	TRUE	0.0062142	21.4793
ebi-a-GCST90001862	Treg	CD3 on CD28+ DN (CD4-CD8-)	Heart Failure	rs75255002	A	G	A	G	-0.4378	0.0134381	0.0197	0.0690443	0.471051	0.0186442	9.97011e-06	154590624	0.09893	4	2	TRUE	0.00566563	19.5723
ebi-a-GCST90001862	Treg	CD3 on CD28+ DN (CD4-CD8-)	Heart Failure	rs76548676	T	G	T	G	2.034	-0.0894259	0.001	0.0008999	0.577356	0.160477	1.12899e-06	92143848	0.417	15	2	TRUE	0.00687471	23.7781
ebi-a-GCST90001862	Treg	CD3 on CD28+ DN (CD4-CD8-)	Heart Failure	rs7949056	T	C	T	C	-0.1304	-0.00200304	0.3566	0.420638	0.832197	0.00945344	4.78895e-06	35999988	0.02845	11	2	TRUE	0.00607526	20.9961
ebi-a-GCST90001481	Treg	Resting Treg % CD4 Treg	Heart Failure	rs10059100	G	A	G	A	-0.1194	0.00718323	0.3224	0.412007	0.448568	0.00947899	1.357e-06	120100784	0.02467	5	2	TRUE	0.00676926	23.4109
ebi-a-GCST90001481	Treg	Resting Treg % CD4 Treg	Heart Failure	rs112553628	G	A	G	A	0.2951	-0.0386077	0.0352	0.0557758	0.0570072	0.0202851	1.53801e-06	38077329	0.06128	2	2	TRUE	0.00670195	23.1765
ebi-a-GCST90001481	Treg	Resting Treg % CD4 Treg	Heart Failure	rs116850494	A	G	A	G	0.4351	-0.000941768	0.0145	0.0448424	0.966596	0.0224884	5.16797e-06	60389778	0.09531	13	2	TRUE	0.00602693	20.828
ebi-a-GCST90001481	Treg	Resting Treg % CD4 Treg	Heart Failure	rs12138517	G	T	G	T	0.6026	0.021185	0.0089	0.0277543	0.457667	0.0285246	3.18999e-07	189138755	0.1176	1	2	TRUE	0.00758157	26.2416
ebi-a-GCST90001481	Treg	Resting Treg % CD4 Treg	Heart Failure	rs12722496	G	A	G	A	-0.2244	0.0314061	0.0611	0.0650946	0.0969862	0.0189235	3.34603e-06	6096667	0.0482	10	2	TRUE	0.00626674	21.662
ebi-a-GCST90001481	Treg	Resting Treg % CD4 Treg	Heart Failure	rs12993274	C	A	C	A	-0.1476	0.0105099	0.1481	0.0466507	0.633922	0.0220698	5.05697e-06	42378770	0.0323	2	2	TRUE	0.0060389	20.8696
ebi-a-GCST90001481	Treg	Resting Treg % CD4 Treg	Heart Failure	rs138463974	G	A	G	A	0.7514	-0.00861703	0.0047	0.0430161	0.716807	0.0237561	6.32601e-06	132114547	0.1662	12	2	TRUE	0.00591188	20.4281
ebi-a-GCST90001481	Treg	Resting Treg % CD4 Treg	Heart Failure	rs138915779	A	C	A	C	1.793	-0.0505954	0.0035	0.0159112	0.178165	0.0375775	4.92833e-18	190079170	0.2061	1	2	TRUE	0.0215459	75.64
ebi-a-GCST90001481	Treg	Resting Treg % CD4 Treg	Heart Failure	rs138960714	C	A	C	A	2.013	0.0557591	0.0006	0.00686313	0.325946	0.0567631	9.71203e-06	123422719	0.4545	4	2	TRUE	0.00567504	19.605
ebi-a-GCST90001481	Treg	Resting Treg % CD4 Treg	Heart Failure	rs139681117	T	C	T	C	0.2445	-0.0120275	0.0528	0.0316117	0.653778	0.026816	2.93697e-06	23924920	0.05221	2	2	TRUE	0.00634028	21.9178
ebi-a-GCST90001481	Treg	Resting Treg % CD4 Treg	Heart Failure	rs146899923	C	T	C	T	0.7278	0.0968898	0.0089	0.0190683	0.00450319	0.0341092	7.07995e-09	195919849	0.1254	1	2	TRUE	0.00970541	33.6648
ebi-a-GCST90001481	Treg	Resting Treg % CD4 Treg	Heart Failure	rs147071297	A	G	A	G	1.292	-0.0616532	0.0039	0.0214443	0.0625173	0.0331005	6.13762e-13	191648600	0.1788	1	2	TRUE	0.0149645	52.184
ebi-a-GCST90001481	Treg	Resting Treg % CD4 Treg	Heart Failure	rs147958143	T	A	T	A	-0.4624	0.0214324	0.0111	0.0359088	0.393603	0.0251229	8.95097e-06	238096255	0.104	1	2	TRUE	0.00571872	19.7568
ebi-a-GCST90001481	Treg	Resting Treg % CD4 Treg	Heart Failure	rs150956189	C	T	C	T	2.691	-0.0286171	0.0003	0.0412001	0.230699	0.0238763	2.36701e-06	214625781	0.5693	1	2	TRUE	0.00645879	22.3302
ebi-a-GCST90001481	Treg	Resting Treg % CD4 Treg	Heart Failure	rs17583875	A	G	A	G	2.714	-0.0780307	0.0029	0.0216772	0.0158241	0.0323384	3.21514e-40	197924770	0.2018	1	2	TRUE	0.0499947	180.769
ebi-a-GCST90001481	Treg	Resting Treg % CD4 Treg	Heart Failure	rs17607399	T	C	T	C	0.209	-0.0302966	0.1084	0.0814371	0.0776033	0.0171675	2.14102e-08	41884212	0.03723	2	2	TRUE	0.0090858	31.4959
ebi-a-GCST90001481	Treg	Resting Treg % CD4 Treg	Heart Failure	rs187089343	C	A	C	A	0.9806	-0.113462	0.0047	0.0140715	0.00568329	0.0410274	1.00399e-08	182091538	0.1707	1	2	TRUE	0.00951015	32.981
ebi-a-GCST90001481	Treg	Resting Treg % CD4 Treg	Heart Failure	rs190023756	A	G	A	G	0.7364	-0.0210259	0.01	0.0520289	0.325057	0.0213652	2.82293e-11	199471227	0.1103	1	2	TRUE	0.0128027	44.5475
ebi-a-GCST90001481	Treg	Resting Treg % CD4 Treg	Heart Failure	rs192123974	T	C	T	C	1.588	-0.0209603	0.0016	0.0296903	0.451648	0.0278479	5.99501e-07	13923816	0.3176	11	2	TRUE	0.00722126	24.9855
ebi-a-GCST90001481	Treg	Resting Treg % CD4 Treg	Heart Failure	rs273421	C	G	C	G	-0.1329	0.00788202	0.8356	0.876207	0.57842	0.0141841	9.37001e-06	132542825	0.02996	8	2	TRUE	0.00569256	19.6659
ebi-a-GCST90001481	Treg	Resting Treg % CD4 Treg	Heart Failure	rs413431	G	A	G	A	-0.2777	0.00195226	0.8154	0.955095	0.931346	0.0226608	1.46791e-20	39176695	0.02969	2	2	TRUE	0.0248219	87.4336
ebi-a-GCST90001481	Treg	Resting Treg % CD4 Treg	Heart Failure	rs60220946	T	C	T	C	0.4297	-0.0557712	0.0212	0.00934598	0.260506	0.0495658	3.079e-08	193505625	0.07742	1	2	TRUE	0.0088832	30.7873
ebi-a-GCST90001481	Treg	Resting Treg % CD4 Treg	Heart Failure	rs61828007	G	A	G	A	0.3706	0.0539872	0.0289	0.0176274	0.132088	0.03585	9.34695e-08	203502968	0.06927	1	2	TRUE	0.00825922	28.6067
ebi-a-GCST90001481	Treg	Resting Treg % CD4 Treg	Heart Failure	rs6751481	C	T	C	T	0.2946	-0.00578807	0.4709	0.526152	0.535236	0.00933509	3.39782e-38	38897810	0.02252	2	2	TRUE	0.0474293	171.031
ebi-a-GCST90001481	Treg	Resting Treg % CD4 Treg	Heart Failure	rs73124650	C	T	C	T	0.3448	-0.00438177	0.0249	0.0169717	0.902182	0.0356516	1.91501e-06	47523429	0.07228	20	2	TRUE	0.00657738	22.7429
ebi-a-GCST90001481	Treg	Resting Treg % CD4 Treg	Heart Failure	rs7530076	A	G	A	G	-0.463	0.000149366	0.9748	0.960362	0.995065	0.024149	5.95498e-10	195825276	0.07456	1	2	TRUE	0.0110949	38.5387
ebi-a-GCST90001481	Treg	Resting Treg % CD4 Treg	Heart Failure	rs76109501	A	G	A	G	0.831	0.0402322	0.0033	0.00982446	0.407082	0.0485287	8.77506e-06	28323922	0.1867	8	2	TRUE	0.0057311	19.7998
ebi-a-GCST90001481	Treg	Resting Treg % CD4 Treg	Heart Failure	rs76584473	A	G	A	G	0.2968	-0.00845369	0.0304	0.0395426	0.725387	0.0240662	7.68794e-06	73109350	0.06625	2	2	TRUE	0.00580561	20.0587
ebi-a-GCST90001481	Treg	Resting Treg % CD4 Treg	Heart Failure	rs78144227	A	G	A	G	0.2555	0.0169022	0.0444	0.0118155	0.695575	0.043195	7.66196e-06	203602440	0.05701	1	2	TRUE	0.00580991	20.0737
ebi-a-GCST90001481	Treg	Resting Treg % CD4 Treg	Heart Failure	rs79670457	T	C	T	C	0.2321	0.06076	0.0541	0.0220713	0.0571544	0.0319431	2.227e-06	47437969	0.04896	20	2	TRUE	0.00649617	22.4603
ebi-a-GCST90001481	Treg	Resting Treg % CD4 Treg	Heart Failure	rs9274712	T	C	T	C	-0.1758	0.00296593	0.3326	0.323339	0.768139	0.0100604	6.79908e-07	32637298	0.03533	6	2	TRUE	0.00715243	24.7456
ebi-a-GCST90001932	Treg	CD127 on CD45RA+ CD4+	Heart Failure	rs10089520	C	T	C	T	-0.18	-0.0274903	0.1387	0.137079	0.0430824	0.0135895	6.23103e-06	11686089	0.03977	8	2	TRUE	0.0059248	20.473
ebi-a-GCST90001932	Treg	CD127 on CD45RA+ CD4+	Heart Failure	rs114254262	T	C	T	C	-0.9869	-0.0227734	0.0038	0.037255	0.355815	0.0246634	7.71703e-06	68751806	0.2203	5	2	TRUE	0.00580509	20.0569
ebi-a-GCST90001932	Treg	CD127 on CD45RA+ CD4+	Heart Failure	rs115564010	A	C	A	C	0.4829	0.0258413	0.0182	0.034224	0.321334	0.0260571	3.69199e-06	113178303	0.1041	3	2	TRUE	0.0062219	21.506
ebi-a-GCST90001932	Treg	CD127 on CD45RA+ CD4+	Heart Failure	rs11567754	A	T	A	T	-0.2975	-0.00541514	0.105	0.0995182	0.728957	0.0156275	8.07607e-12	35872190	0.04334	5	2	TRUE	0.0135239	47.0916
ebi-a-GCST90001932	Treg	CD127 on CD45RA+ CD4+	Heart Failure	rs138540869	T	C	T	C	0.3883	-0.0244736	0.0276	0.00398552	0.744327	0.0750431	4.27898e-06	62602530	0.0843	5	2	TRUE	0.00613518	21.2044
ebi-a-GCST90001932	Treg	CD127 on CD45RA+ CD4+	Heart Failure	rs140742144	T	C	T	C	0.5687	-0.0174666	0.0115	0.0359451	0.485102	0.0250194	7.76909e-06	210874433	0.127	1	2	TRUE	0.00580034	20.0404
ebi-a-GCST90001932	Treg	CD127 on CD45RA+ CD4+	Heart Failure	rs144125132	C	T	C	T	0.468	0.00885353	0.018	0.0135427	0.824442	0.0399102	8.01807e-06	160293643	0.1046	5	2	TRUE	0.00579064	20.0067
ebi-a-GCST90001932	Treg	CD127 on CD45RA+ CD4+	Heart Failure	rs1573735	T	C	T	C	-0.2069	0.00445132	0.3262	0.543526	0.635471	0.00939017	4.01976e-13	423696	0.02839	16	2	TRUE	0.0152178	53.0808
ebi-a-GCST90001932	Treg	CD127 on CD45RA+ CD4+	Heart Failure	rs180717968	G	A	G	A	0.4525	0.0603563	0.0214	0.00760731	0.270558	0.0547808	1.25701e-06	204124526	0.09317	2	2	TRUE	0.00681609	23.5739
ebi-a-GCST90001932	Treg	CD127 on CD45RA+ CD4+	Heart Failure	rs2059578	C	T	C	T	-0.3878	-0.00548689	0.026	0.0556521	0.789974	0.0206008	6.61104e-06	60066799	0.0859	11	2	TRUE	0.00589498	20.3693
ebi-a-GCST90001932	Treg	CD127 on CD45RA+ CD4+	Heart Failure	rs3129891	A	G	A	G	-0.2373	0.0222889	0.2223	0.219211	0.0487057	0.0113075	5.8776e-12	32415080	0.03434	6	2	TRUE	0.0137032	47.7246
ebi-a-GCST90001932	Treg	CD127 on CD45RA+ CD4+	Heart Failure	rs34285518	C	T	C	T	-0.1501	-0.0134569	0.2152	0.342518	0.173299	0.00988256	5.55201e-06	6136107	0.03299	10	2	TRUE	0.005987	20.6892
ebi-a-GCST90001932	Treg	CD127 on CD45RA+ CD4+	Heart Failure	rs6571878	C	T	C	T	0.2105	-0.00830619	0.905	0.841394	0.516926	0.0128164	4.92402e-06	39350523	0.046	14	2	TRUE	0.00605579	20.9284
ebi-a-GCST90001932	Treg	CD127 on CD45RA+ CD4+	Heart Failure	rs6691053	T	C	T	C	0.1437	-0.0159261	0.236	0.180952	0.187064	0.0120715	7.67998e-06	173868955	0.03207	1	2	TRUE	0.00580773	20.0661
ebi-a-GCST90001932	Treg	CD127 on CD45RA+ CD4+	Heart Failure	rs6727096	T	A	T	A	-0.1632	-0.0123242	0.1872	0.205567	0.290108	0.0116498	4.101e-06	161307677	0.03537	2	2	TRUE	0.00615614	21.2773
ebi-a-GCST90001932	Treg	CD127 on CD45RA+ CD4+	Heart Failure	rs67627362	G	A	G	A	-0.2003	0.01979	0.1017	0.108054	0.188308	0.0150426	7.29995e-06	63155497	0.04459	12	2	TRUE	0.00583667	20.1667
ebi-a-GCST90001932	Treg	CD127 on CD45RA+ CD4+	Heart Failure	rs6901175	A	G	A	G	-0.1812	-0.0174342	0.2245	0.108516	0.250351	0.0151668	1.258e-07	32198527	0.03419	6	2	TRUE	0.00810595	28.0715
ebi-a-GCST90001932	Treg	CD127 on CD45RA+ CD4+	Heart Failure	rs7046475	C	T	C	T	0.1729	0.00289882	0.8582	0.775346	0.796032	0.0112146	9.31494e-06	21582326	0.03894	9	2	TRUE	0.00570341	19.7036
ebi-a-GCST90001932	Treg	CD127 on CD45RA+ CD4+	Heart Failure	rs7115390	C	T	C	T	0.1814	-0.00944109	0.1332	0.106109	0.540641	0.0154305	7.26892e-06	10757993	0.04036	11	2	TRUE	0.00584316	20.1892
ebi-a-GCST90001932	Treg	CD127 on CD45RA+ CD4+	Heart Failure	rs7264992	T	C	T	C	-0.1261	-0.00827797	0.4046	0.423461	0.380438	0.00943801	4.948e-06	57814866	0.02755	20	2	TRUE	0.00605854	20.938
ebi-a-GCST90001932	Treg	CD127 on CD45RA+ CD4+	Heart Failure	rs74576732	T	C	T	C	-0.8252	-0.0453258	0.0051	0.0594835	0.021712	0.0197466	9.72994e-06	20132577	0.1862	16	2	TRUE	0.00568205	19.6294
ebi-a-GCST90001932	Treg	CD127 on CD45RA+ CD4+	Heart Failure	rs9271772	A	G	A	G	0.2608	0.026519	0.7752	0.75509	0.0148109	0.010882	2.23409e-13	32594275	0.0354	6	2	TRUE	0.0155462	54.2445
ebi-a-GCST90001932	Treg	CD127 on CD45RA+ CD4+	Heart Failure	rs930760	T	C	T	C	0.129	0.0164657	0.5717	0.698117	0.106626	0.0102046	3.94403e-06	20806336	0.02791	2	2	TRUE	0.00617716	21.3504
ebi-a-GCST90001510	Treg	CD25hi CD45RA- CD4 not Treg AC	Heart Failure	rs113435341	G	A	G	A	-1.681	-0.039396	0.0032	0.00467353	0.565085	0.0684785	3.0311e-13	198151688	0.2295	1	2	TRUE	0.0153696	53.6188
ebi-a-GCST90001510	Treg	CD25hi CD45RA- CD4 not Treg AC	Heart Failure	rs115575166	A	G	A	G	-0.5649	-0.0574711	0.0113	0.0227842	0.063747	0.0309993	3.01599e-06	38573789	0.1208	2	2	TRUE	0.0063223	21.8553
ebi-a-GCST90001510	Treg	CD25hi CD45RA- CD4 not Treg AC	Heart Failure	rs11579717	A	G	A	G	-1.039	0.00714643	0.0044	0.0749177	0.687751	0.0177812	8.77102e-08	199999121	0.1939	1	2	TRUE	0.00828482	28.6961
ebi-a-GCST90001510	Treg	CD25hi CD45RA- CD4 not Treg AC	Heart Failure	rs11697981	C	T	C	T	0.1755	0.0303422	0.132	0.132923	0.0283322	0.0138381	4.05602e-06	43093014	0.03802	20	2	TRUE	0.00616122	21.295
ebi-a-GCST90001510	Treg	CD25hi CD45RA- CD4 not Treg AC	Heart Failure	rs117614870	T	C	T	C	0.7075	0.014604	0.0085	0.00827985	0.779444	0.052149	9.3981e-07	63857170	0.144	17	2	TRUE	0.00697443	24.1254
ebi-a-GCST90001510	Treg	CD25hi CD45RA- CD4 not Treg AC	Heart Failure	rs137903114	C	T	C	T	-0.9749	-0.00325767	0.0035	0.0125066	0.937188	0.0413387	4.96101e-06	130770585	0.2132	11	2	TRUE	0.00604689	20.8974
ebi-a-GCST90001510	Treg	CD25hi CD45RA- CD4 not Treg AC	Heart Failure	rs138915779	A	C	A	C	-1.153	-0.0505954	0.0034	0.0159112	0.178165	0.0375775	1.309e-06	190079170	0.2379	1	2	TRUE	0.00678785	23.4756
ebi-a-GCST90001510	Treg	CD25hi CD45RA- CD4 not Treg AC	Heart Failure	rs139310498	A	G	A	G	1.211	0.0359912	0.0023	0.0171736	0.323568	0.0364596	9.98091e-06	168197693	0.2737	6	2	TRUE	0.0056636	19.5653
ebi-a-GCST90001510	Treg	CD25hi CD45RA- CD4 not Treg AC	Heart Failure	rs142289362	A	G	A	G	0.4965	-0.162584	0.016	0.000935002	0.301821	0.157461	1.006e-06	77778611	0.1013	16	2	TRUE	0.00694089	24.0086
ebi-a-GCST90001510	Treg	CD25hi CD45RA- CD4 not Treg AC	Heart Failure	rs143283244	A	G	A	G	-2.405	-0.0147713	0.0006	0.0473342	0.513154	0.0225883	1.58599e-06	94643151	0.5001	15	2	TRUE	0.00668382	23.1134
ebi-a-GCST90001510	Treg	CD25hi CD45RA- CD4 not Treg AC	Heart Failure	rs144999003	T	C	T	C	0.9382	0.402447	0.004	0.000609186	0.0654832	0.218491	2.231e-06	33593233	0.198	15	2	TRUE	0.00649013	22.4392
ebi-a-GCST90001510	Treg	CD25hi CD45RA- CD4 not Treg AC	Heart Failure	rs150956240	G	A	G	A	0.6392	-0.0710044	0.0091	0.0093993	0.147791	0.0490572	4.21105e-06	21238984	0.1387	2	2	TRUE	0.00614138	21.226
ebi-a-GCST90001510	Treg	CD25hi CD45RA- CD4 not Treg AC	Heart Failure	rs187133679	T	A	T	A	0.88	0.0401337	0.0047	0.0425012	0.0867122	0.0234288	4.87203e-06	34592058	0.1922	19	2	TRUE	0.00606231	20.951
ebi-a-GCST90001510	Treg	CD25hi CD45RA- CD4 not Treg AC	Heart Failure	rs2596120	A	G	A	G	-0.1448	-0.00452096	0.2401	0.269728	0.668595	0.0105611	2.67399e-06	76660230	0.03079	8	2	TRUE	0.0063937	22.1037
ebi-a-GCST90001510	Treg	CD25hi CD45RA- CD4 not Treg AC	Heart Failure	rs60349936	A	T	A	T	0.3065	-0.0298919	0.043	0.015392	0.431903	0.0380333	1.58599e-06	32957041	0.06374	4	2	TRUE	0.0066826	23.1092
ebi-a-GCST90001510	Treg	CD25hi CD45RA- CD4 not Treg AC	Heart Failure	rs61045067	A	G	A	G	-0.1913	0.00306281	0.1004	0.149529	0.817247	0.0132539	7.87698e-06	47505424	0.04274	12	2	TRUE	0.00579505	20.022
ebi-a-GCST90001510	Treg	CD25hi CD45RA- CD4 not Treg AC	Heart Failure	rs6131700	C	G	C	G	-0.3793	0.0171651	0.0311	0.0212044	0.601786	0.0328937	5.431e-07	15742230	0.07555	20	2	TRUE	0.00728021	25.1909
ebi-a-GCST90001510	Treg	CD25hi CD45RA- CD4 not Treg AC	Heart Failure	rs61839660	T	C	T	C	0.5547	0.0561028	0.0542	0.0408219	0.0172998	0.0235699	2.40326e-22	6094697	0.05665	10	2	TRUE	0.0271386	95.8217
ebi-a-GCST90001510	Treg	CD25hi CD45RA- CD4 not Treg AC	Heart Failure	rs73176863	T	G	T	G	2.339	-0.013629	0.0007	0.0100125	0.776385	0.0479835	8.11802e-06	156112045	0.5234	7	2	TRUE	0.00577693	19.9591
ebi-a-GCST90001510	Treg	CD25hi CD45RA- CD4 not Treg AC	Heart Failure	rs79596262	A	G	A	G	1.578	0.0239465	0.0016	0.0546089	0.245286	0.0206102	4.98597e-06	38859265	0.345	13	2	TRUE	0.00605008	20.9085
ebi-a-GCST90002030	Treg	CD39 on CD39+ activated Treg	Heart Failure	rs111253358	T	C	T	C	-0.5073	-0.0360943	0.0192	0.0154634	0.347333	0.0384074	8.99394e-07	64441033	0.1031	10	2	TRUE	0.00699495	24.1969
ebi-a-GCST90002030	Treg	CD39 on CD39+ activated Treg	Heart Failure	rs11188733	C	T	C	T	0.2666	0.0160591	0.0557	0.00777091	0.765422	0.0538228	7.04498e-06	98115056	0.05923	10	2	TRUE	0.0058601	20.2481
ebi-a-GCST90002030	Treg	CD39 on CD39+ activated Treg	Heart Failure	rs11653180	A	G	A	G	-0.298	0.0270036	0.044	0.0564572	0.184987	0.0203715	4.22795e-06	3689318	0.06465	17	2	TRUE	0.00614383	21.2345
ebi-a-GCST90002030	Treg	CD39 on CD39+ activated Treg	Heart Failure	rs117621776	A	T	A	T	-0.2993	-0.0225473	0.0759	0.0296668	0.421967	0.0280783	5.02505e-09	92023686	0.05105	10	2	TRUE	0.00990195	34.3534
ebi-a-GCST90002030	Treg	CD39 on CD39+ activated Treg	Heart Failure	rs12252311	T	C	T	C	0.4772	0.136317	0.0173	0.00193219	0.209783	0.108691	5.48795e-06	79971872	0.1048	10	2	TRUE	0.00599635	20.7217
ebi-a-GCST90002030	Treg	CD39 on CD39+ activated Treg	Heart Failure	rs12778797	C	T	C	T	0.3052	-0.00716632	0.3854	0.346226	0.464885	0.00980578	1.54312e-27	96998688	0.02778	10	2	TRUE	0.0339262	120.629
ebi-a-GCST90002030	Treg	CD39 on CD39+ activated Treg	Heart Failure	rs1528104	T	C	T	C	0.1222	0.0170282	0.4527	0.498274	0.0682056	0.00933743	5.59397e-06	137136419	0.02685	7	2	TRUE	0.00599052	20.7015
ebi-a-GCST90002030	Treg	CD39 on CD39+ activated Treg	Heart Failure	rs17782405	G	A	G	A	0.173	0.0241844	0.1753	0.0899991	0.139878	0.0163824	1.238e-06	31751232	0.03559	17	2	TRUE	0.00682781	23.6148
ebi-a-GCST90002030	Treg	CD39 on CD39+ activated Treg	Heart Failure	rs1935816	G	A	G	A	0.8929	0.0144912	0.651	0.706843	0.156973	0.0102388	1e-200	97551496	0.02399	10	2	TRUE	0.28727	1384.5
ebi-a-GCST90002030	Treg	CD39 on CD39+ activated Treg	Heart Failure	rs2171655	C	A	C	A	0.2762	-0.0343816	0.0527	0.0184079	0.328935	0.0352177	6.54802e-06	127229166	0.06115	2	2	TRUE	0.00590072	20.3893
ebi-a-GCST90002030	Treg	CD39 on CD39+ activated Treg	Heart Failure	rs308035	G	A	G	A	-0.1433	0.00505285	0.767	0.746976	0.640641	0.0108244	6.75896e-06	3099555	0.03179	19	2	TRUE	0.00587722	20.3076
ebi-a-GCST90002030	Treg	CD39 on CD39+ activated Treg	Heart Failure	rs4567963	A	G	A	G	-0.294	0.000108314	0.0437	0.0173657	0.997608	0.0361273	5.45997e-06	79257886	0.06455	2	2	TRUE	0.00599942	20.7324
ebi-a-GCST90002030	Treg	CD39 on CD39+ activated Treg	Heart Failure	rs4933167	T	A	T	A	-0.1586	0.00337131	0.599	0.683938	0.737522	0.0100595	1.53299e-08	91737647	0.02795	10	2	TRUE	0.0092814	32.1803
ebi-a-GCST90002030	Treg	CD39 on CD39+ activated Treg	Heart Failure	rs61859411	G	A	G	A	-0.273	-0.0289168	0.0613	0.0263331	0.327796	0.0295502	1.14699e-06	82519788	0.05601	10	2	TRUE	0.00686472	23.7433
ebi-a-GCST90002030	Treg	CD39 on CD39+ activated Treg	Heart Failure	rs66685711	A	G	A	G	-0.1475	-0.00204125	0.2531	0.415933	0.833356	0.00970176	2.13698e-06	221447582	0.03105	2	2	TRUE	0.00652288	22.5532
ebi-a-GCST90002030	Treg	CD39 on CD39+ activated Treg	Heart Failure	rs7071006	A	G	A	G	-0.1838	-0.0218416	0.7928	0.815081	0.0712508	0.0121082	3.01398e-08	98382165	0.03307	10	2	TRUE	0.00890753	30.8724
ebi-a-GCST90002030	Treg	CD39 on CD39+ activated Treg	Heart Failure	rs72811038	T	A	T	A	-0.3561	-0.0401758	0.1062	0.0585419	0.0436104	0.0199105	3.7853e-16	98008283	0.04346	10	2	TRUE	0.0191595	67.0983
ebi-a-GCST90002030	Treg	CD39 on CD39+ activated Treg	Heart Failure	rs728713	G	A	G	A	-0.2284	-0.0455827	0.8995	0.920129	0.00766002	0.0170933	5.59899e-07	105552449	0.04554	10	2	TRUE	0.0072654	25.1393
ebi-a-GCST90002030	Treg	CD39 on CD39+ activated Treg	Heart Failure	rs74346764	A	G	A	G	-0.6131	0.0124122	0.0099	0.048263	0.569562	0.0218258	8.74198e-06	145230069	0.1376	3	2	TRUE	0.00574308	19.8414
ebi-a-GCST90002030	Treg	CD39 on CD39+ activated Treg	Heart Failure	rs74371703	G	A	G	A	0.5133	0.0150167	0.018	0.00785371	0.772318	0.0518993	1.07701e-06	104555688	0.105	10	2	TRUE	0.00690518	23.8842
ebi-a-GCST90002030	Treg	CD39 on CD39+ activated Treg	Heart Failure	rs74788351	G	T	G	T	0.6801	0.077914	0.0098	0.00266633	0.387996	0.0902557	7.21406e-07	129075134	0.1369	4	2	TRUE	0.00712938	24.6653
ebi-a-GCST90002030	Treg	CD39 on CD39+ activated Treg	Heart Failure	rs75666171	A	C	A	C	-0.2635	0.0159424	0.1199	0.0746646	0.370296	0.0177945	2.77799e-10	92354492	0.0416	10	2	TRUE	0.0115386	40.0979
ebi-a-GCST90002030	Treg	CD39 on CD39+ activated Treg	Heart Failure	rs77176206	C	T	C	T	0.3866	-0.00707226	0.0226	0.00181009	0.948543	0.109586	8.24594e-06	35278942	0.08656	19	2	TRUE	0.00577027	19.9359
ebi-a-GCST90001508	Treg	CD25hi CD45RA+ CD4 not Treg %CD4+	Heart Failure	rs10905719	A	G	A	G	0.1841	-0.00277275	0.2082	0.365109	0.775359	0.00971623	7.05797e-09	6115171	0.03172	10	2	TRUE	0.00970568	33.6658
ebi-a-GCST90001508	Treg	CD25hi CD45RA+ CD4 not Treg %CD4+	Heart Failure	rs11124653	A	C	A	C	-0.2138	-0.0102885	0.5911	0.65664	0.294608	0.00981668	5.22878e-16	39112166	0.02624	2	2	TRUE	0.0189496	66.3491
ebi-a-GCST90001508	Treg	CD25hi CD45RA+ CD4 not Treg %CD4+	Heart Failure	rs11195783	A	G	A	G	-0.1482	-0.00157319	0.1907	0.0836596	0.926089	0.0169586	5.11599e-06	113754024	0.03245	10	2	TRUE	0.00603198	20.8456
ebi-a-GCST90001508	Treg	CD25hi CD45RA+ CD4 not Treg %CD4+	Heart Failure	rs114437347	C	G	C	G	3.89	-0.00242454	0.0003	0.00390301	0.974635	0.0762548	4.33202e-06	86967620	0.8453	4	2	TRUE	0.00612393	21.1653
ebi-a-GCST90001508	Treg	CD25hi CD45RA+ CD4 not Treg %CD4+	Heart Failure	rs114780506	T	A	T	A	3.688	-0.0134929	0.0006	0.00523885	0.840991	0.0672541	2.80899e-06	104762054	0.7859	2	2	TRUE	0.0063664	22.0087
ebi-a-GCST90001508	Treg	CD25hi CD45RA+ CD4 not Treg %CD4+	Heart Failure	rs116517602	T	C	T	C	1.941	-0.0467811	0.0041	0.00914848	0.339146	0.0489417	4.75554e-24	198922068	0.1905	1	2	TRUE	0.0293196	103.755
ebi-a-GCST90001508	Treg	CD25hi CD45RA+ CD4 not Treg %CD4+	Heart Failure	rs116794175	C	T	C	T	1.112	0.192575	0.0042	0.0013498	0.135727	0.129081	1.98198e-08	194010208	0.1976	1	2	TRUE	0.00913004	31.6507
ebi-a-GCST90001508	Treg	CD25hi CD45RA+ CD4 not Treg %CD4+	Heart Failure	rs116850494	A	G	A	G	0.4908	-0.000941768	0.0145	0.0448424	0.966596	0.0224884	5e-06	60389778	0.1074	13	2	TRUE	0.00603935	20.8712
ebi-a-GCST90001508	Treg	CD25hi CD45RA+ CD4 not Treg %CD4+	Heart Failure	rs117626397	G	A	G	A	3.007	-0.0275361	0.0004	0.0152752	0.489571	0.0398502	3.095e-07	131423918	0.5864	10	2	TRUE	0.00759258	26.28
ebi-a-GCST90001508	Treg	CD25hi CD45RA+ CD4 not Treg %CD4+	Heart Failure	rs1264473	T	C	T	C	0.1141	0.00543398	0.5914	0.551009	0.563348	0.00940336	9.69192e-06	102431583	0.02576	8	2	TRUE	0.00567581	19.6077
ebi-a-GCST90001508	Treg	CD25hi CD45RA+ CD4 not Treg %CD4+	Heart Failure	rs12958644	C	A	C	A	0.2701	-0.0232284	0.0599	0.0592575	0.238499	0.019706	4.25696e-07	6060693	0.05331	18	2	TRUE	0.00741345	25.6554
ebi-a-GCST90001508	Treg	CD25hi CD45RA+ CD4 not Treg %CD4+	Heart Failure	rs13024840	A	T	A	T	0.2764	-0.0476185	0.2587	0.0959149	0.0030935	0.0160966	4.04762e-21	38895920	0.02911	2	2	TRUE	0.0255604	90.1029
ebi-a-GCST90001508	Treg	CD25hi CD45RA+ CD4 not Treg %CD4+	Heart Failure	rs141541045	T	A	T	A	0.7445	-0.0950343	0.0065	0.0234723	0.00268275	0.0316577	2.28102e-06	182131075	0.1572	1	2	TRUE	0.00648365	22.4167
ebi-a-GCST90001508	Treg	CD25hi CD45RA+ CD4 not Treg %CD4+	Heart Failure	rs1430018	C	T	C	T	-0.2323	-0.00707629	0.9022	0.851995	0.592306	0.0132144	1.12699e-07	38132316	0.04369	2	2	TRUE	0.00815825	28.2541
ebi-a-GCST90001508	Treg	CD25hi CD45RA+ CD4 not Treg %CD4+	Heart Failure	rs144105723	G	A	G	A	0.2318	-0.0325639	0.0649	0.0130114	0.440306	0.0421989	6.86705e-06	119138812	0.05147	10	2	TRUE	0.00586656	20.2706
ebi-a-GCST90001508	Treg	CD25hi CD45RA+ CD4 not Treg %CD4+	Heart Failure	rs144350975	A	C	A	C	0.407	0.00911842	0.0253	0.0153017	0.811815	0.038299	7.67697e-07	188000439	0.08218	1	2	TRUE	0.0070858	24.5134
ebi-a-GCST90001508	Treg	CD25hi CD45RA+ CD4 not Treg %CD4+	Heart Failure	rs147071297	A	G	A	G	1.019	-0.0616532	0.0039	0.0214443	0.0625173	0.0331005	5.89902e-07	191648600	0.2036	1	2	TRUE	0.00723535	25.0346
ebi-a-GCST90001508	Treg	CD25hi CD45RA+ CD4 not Treg %CD4+	Heart Failure	rs149429639	C	T	C	T	1.783	-0.0470273	0.001	0.0202587	0.167062	0.0340357	1.96499e-06	42913522	0.3741	18	2	TRUE	0.00656579	22.7025
ebi-a-GCST90001508	Treg	CD25hi CD45RA+ CD4 not Treg %CD4+	Heart Failure	rs149541387	A	T	A	T	0.4045	0.079717	0.0212	0.00368398	0.318198	0.0798633	4.517e-06	15408104	0.08806	12	2	TRUE	0.00610158	21.0876
ebi-a-GCST90001508	Treg	CD25hi CD45RA+ CD4 not Treg %CD4+	Heart Failure	rs150635171	T	C	T	C	0.4488	-0.00984695	0.0166	0.0419923	0.677991	0.0237158	7.43293e-06	137525725	0.1	9	2	TRUE	0.00582624	20.1304
ebi-a-GCST90001508	Treg	CD25hi CD45RA+ CD4 not Treg %CD4+	Heart Failure	rs1645894	C	G	C	G	-0.1536	0.00551118	0.8323	0.830684	0.658264	0.01246	7.77302e-06	57340615	0.03429	16	2	TRUE	0.00580417	20.0537
ebi-a-GCST90001508	Treg	CD25hi CD45RA+ CD4 not Treg %CD4+	Heart Failure	rs17022951	A	G	A	G	0.342	-0.017838	0.0326	0.0156999	0.635994	0.0376881	2.34698e-06	38807441	0.07231	2	2	TRUE	0.00646634	22.3564
ebi-a-GCST90001508	Treg	CD25hi CD45RA+ CD4 not Treg %CD4+	Heart Failure	rs180839256	C	T	C	T	0.7622	-0.0471816	0.0077	0.00805823	0.377712	0.0534866	1.37899e-07	200021804	0.1444	1	2	TRUE	0.00804114	27.8452
ebi-a-GCST90001508	Treg	CD25hi CD45RA+ CD4 not Treg %CD4+	Heart Failure	rs188418491	G	A	G	A	2.218	-0.0465818	0.0006	0.0327708	0.0870342	0.0272209	4.88405e-06	777304	0.4847	19	2	TRUE	0.00605563	20.9278
ebi-a-GCST90001508	Treg	CD25hi CD45RA+ CD4 not Treg %CD4+	Heart Failure	rs274814	C	T	C	T	0.1936	-0.00301964	0.0989	0.267024	0.776206	0.0106226	8.76395e-06	20836911	0.04348	19	2	TRUE	0.00573527	19.8143
ebi-a-GCST90001508	Treg	CD25hi CD45RA+ CD4 not Treg %CD4+	Heart Failure	rs28446907	G	A	G	A	-0.7343	0.00885449	0.0063	0.0166403	0.807678	0.0363751	5.25606e-06	109149543	0.161	5	2	TRUE	0.00601583	20.7894
ebi-a-GCST90001508	Treg	CD25hi CD45RA+ CD4 not Treg %CD4+	Heart Failure	rs56000618	T	G	T	G	0.1237	0.0297332	0.2963	0.173382	0.016623	0.012415	7.921e-06	175199869	0.02764	2	2	TRUE	0.00579376	20.0175
ebi-a-GCST90001508	Treg	CD25hi CD45RA+ CD4 not Treg %CD4+	Heart Failure	rs61836370	G	A	G	A	0.6318	0.0139876	0.0145	0.106612	0.358722	0.0152404	4.41896e-09	188691469	0.1074	1	2	TRUE	0.00996828	34.5858
ebi-a-GCST90001508	Treg	CD25hi CD45RA+ CD4 not Treg %CD4+	Heart Failure	rs73329062	A	G	A	G	-0.6809	-0.0160276	0.0065	0.00823125	0.756805	0.0517555	6.70101e-06	44763296	0.151	7	2	TRUE	0.00588128	20.3217
ebi-a-GCST90001508	Treg	CD25hi CD45RA+ CD4 not Treg %CD4+	Heart Failure	rs73579441	C	T	C	T	0.225	-0.00588588	0.0716	0.0322051	0.82659	0.0268667	8.33105e-06	49024059	0.05042	8	2	TRUE	0.00576064	19.9025
ebi-a-GCST90001508	Treg	CD25hi CD45RA+ CD4 not Treg %CD4+	Heart Failure	rs738595	C	T	C	T	0.1331	-0.0130863	0.7597	0.814741	0.276055	0.0120143	7.11492e-06	49372052	0.02959	22	2	TRUE	0.00585245	20.2215
ebi-a-GCST90001508	Treg	CD25hi CD45RA+ CD4 not Treg %CD4+	Heart Failure	rs75798204	T	C	T	C	-0.8787	-0.000879569	0.0042	0.0262173	0.975924	0.0291441	9.15103e-06	129494174	0.1978	5	2	TRUE	0.00570903	19.7231
ebi-a-GCST90001508	Treg	CD25hi CD45RA+ CD4 not Treg %CD4+	Heart Failure	rs75958070	C	G	C	G	-0.1771	-0.0146918	0.1219	0.151038	0.265347	0.0131902	6.579e-06	79203049	0.03924	11	2	TRUE	0.0058916	20.3576
ebi-a-GCST90001508	Treg	CD25hi CD45RA+ CD4 not Treg %CD4+	Heart Failure	rs77180728	C	G	C	G	-0.1628	-0.0135405	0.1466	0.0295444	0.625459	0.0277396	8.31706e-06	226986331	0.03648	1	2	TRUE	0.00576117	19.9043
ebi-a-GCST90001508	Treg	CD25hi CD45RA+ CD4 not Treg %CD4+	Heart Failure	rs79536602	G	T	G	T	0.4559	-0.0102473	0.0175	0.0353908	0.685234	0.0252812	2.32097e-06	78621679	0.09637	15	2	TRUE	0.0064693	22.3667
ebi-a-GCST90001887	Treg	CD28 on secreting Treg	Heart Failure	rs116479405	A	G	A	G	-0.4977	-0.0530726	0.0164	0.0157638	0.158286	0.0376172	1.59698e-06	49884156	0.1035	2	2	TRUE	0.00668287	23.1101
ebi-a-GCST90001887	Treg	CD28 on secreting Treg	Heart Failure	rs1349999	G	A	G	A	-0.1233	-0.0138609	0.4789	0.5818	0.144086	0.00948892	5.59294e-06	15059988	0.02711	4	2	TRUE	0.00598249	20.6735
ebi-a-GCST90001887	Treg	CD28 on secreting Treg	Heart Failure	rs139007177	A	G	A	G	2.034	0.049074	0.0012	0.0346304	0.0587314	0.0259624	2.97098e-06	83560688	0.4344	4	2	TRUE	0.00633842	21.9114
ebi-a-GCST90001887	Treg	CD28 on secreting Treg	Heart Failure	rs142599237	T	C	T	C	-2.3	-0.0484039	0.0007	0.0170429	0.197872	0.0375912	8.37394e-06	114914004	0.5154	10	2	TRUE	0.00576074	19.9028
ebi-a-GCST90001887	Treg	CD28 on secreting Treg	Heart Failure	rs144535716	C	G	C	G	-1.382	0.00868802	0.0019	0.0167037	0.80988	0.0361126	4.43098e-06	64170750	0.3004	18	2	TRUE	0.00612027	21.1526
ebi-a-GCST90001887	Treg	CD28 on secreting Treg	Heart Failure	rs144665636	C	T	C	T	-3.305	-0.0663304	0.0003	0.00498243	0.331251	0.0682695	6.13804e-06	51406956	0.7295	8	2	TRUE	0.00593645	20.5135
ebi-a-GCST90001887	Treg	CD28 on secreting Treg	Heart Failure	rs187188	G	T	G	T	0.2301	0.0220844	0.0872	0.161744	0.0822925	0.0127102	1.61202e-06	55114197	0.04787	3	2	TRUE	0.00667755	23.0916
ebi-a-GCST90001887	Treg	CD28 on secreting Treg	Heart Failure	rs189158196	G	T	G	T	-0.3487	-0.0274516	0.0325	0.00934737	0.565066	0.0477143	2.58297e-06	43725613	0.07402	14	2	TRUE	0.00641551	22.1796
ebi-a-GCST90001887	Treg	CD28 on secreting Treg	Heart Failure	rs2270288	T	G	T	G	0.124	-0.00677306	0.431	0.47051	0.471017	0.00939626	6.996e-06	8875529	0.02755	16	2	TRUE	0.00585961	20.2464
ebi-a-GCST90001887	Treg	CD28 on secreting Treg	Heart Failure	rs2341310	G	A	G	A	-0.1979	0.0138172	0.8868	0.760035	0.211629	0.0110617	5.44001e-06	69802656	0.04343	17	2	TRUE	0.00600505	20.752
ebi-a-GCST90001887	Treg	CD28 on secreting Treg	Heart Failure	rs34460712	A	G	A	G	0.1995	-0.00832666	0.1712	0.0539607	0.688971	0.0208036	3.17001e-08	38935236	0.03596	2	2	TRUE	0.00887555	30.7605
ebi-a-GCST90001887	Treg	CD28 on secreting Treg	Heart Failure	rs3757247	T	C	T	C	0.1526	0.00903897	0.5264	0.363252	0.35283	0.00972859	2.33798e-08	90957463	0.02725	6	2	TRUE	0.00904174	31.3418
ebi-a-GCST90001887	Treg	CD28 on secreting Treg	Heart Failure	rs4906123	C	G	C	G	-0.1309	-0.0165704	0.6973	0.737095	0.117976	0.0105994	7.284e-06	101938382	0.02914	14	2	TRUE	0.00583685	20.1673
ebi-a-GCST90001887	Treg	CD28 on secreting Treg	Heart Failure	rs62183989	T	C	T	C	-0.4161	-0.000629252	0.1983	0.124089	0.964604	0.0141796	3.30674e-34	204609402	0.03368	2	2	TRUE	0.0425208	152.545
ebi-a-GCST90001887	Treg	CD28 on secreting Treg	Heart Failure	rs6766082	T	G	T	G	0.583	-0.00249309	0.0106	0.0337601	0.92418	0.0261962	4.71802e-06	14637898	0.1271	3	2	TRUE	0.00608438	21.0278
ebi-a-GCST90001887	Treg	CD28 on secreting Treg	Heart Failure	rs76308995	A	C	A	C	-0.5019	0.0195521	0.0195	0.0460627	0.382648	0.0223957	3.64301e-07	125362860	0.09843	5	2	TRUE	0.00750805	25.9852
ebi-a-GCST90001887	Treg	CD28 on secreting Treg	Heart Failure	rs78066273	C	T	C	T	-0.3236	0.0460249	0.0411	0.0509264	0.031245	0.0213678	1.821e-06	113291855	0.06767	3	2	TRUE	0.00660945	22.8545
ebi-a-GCST90001509	Treg	CD25hi CD45RA+ CD4 not Treg %T cell	Heart Failure	rs10905719	A	G	A	G	0.1734	-0.00277275	0.2082	0.365109	0.775359	0.00971623	4.88495e-08	6115171	0.03172	10	2	TRUE	0.00861971	29.8661
ebi-a-GCST90001509	Treg	CD25hi CD45RA+ CD4 not Treg %T cell	Heart Failure	rs11124653	A	C	A	C	-0.1952	-0.0102885	0.5911	0.65664	0.294608	0.00981668	1.35988e-13	39112166	0.02627	2	2	TRUE	0.0158103	55.1806
ebi-a-GCST90001509	Treg	CD25hi CD45RA+ CD4 not Treg %T cell	Heart Failure	rs112238613	C	T	C	T	1.473	-0.0306794	0.0013	0.02697	0.290222	0.0290076	9.57591e-06	110766468	0.3324	11	2	TRUE	0.00568106	19.6259
ebi-a-GCST90001509	Treg	CD25hi CD45RA+ CD4 not Treg %T cell	Heart Failure	rs114437347	C	G	C	G	3.798	-0.00242454	0.0003	0.00390301	0.974635	0.0762548	7.18704e-06	86967620	0.8449	4	2	TRUE	0.00584486	20.1951
ebi-a-GCST90001509	Treg	CD25hi CD45RA+ CD4 not Treg %T cell	Heart Failure	rs114780506	T	A	T	A	3.735	-0.0134929	0.0006	0.00523885	0.840991	0.0672541	2.053e-06	104762054	0.7854	2	2	TRUE	0.0065369	22.602
ebi-a-GCST90001509	Treg	CD25hi CD45RA+ CD4 not Treg %T cell	Heart Failure	rs116517602	T	C	T	C	1.875	-0.0467811	0.0041	0.00914848	0.339146	0.0489417	1.49589e-22	198922068	0.1906	1	2	TRUE	0.0273853	96.7173
ebi-a-GCST90001509	Treg	CD25hi CD45RA+ CD4 not Treg %T cell	Heart Failure	rs116794175	C	T	C	T	1.11	0.192575	0.0042	0.0013498	0.135727	0.129081	2.07802e-08	194010208	0.1975	1	2	TRUE	0.00910666	31.5689
ebi-a-GCST90001509	Treg	CD25hi CD45RA+ CD4 not Treg %T cell	Heart Failure	rs117520868	A	C	A	C	0.332	0.0276403	0.0343	0.0388751	0.24931	0.0239927	4.41499e-06	16580644	0.0722	19	2	TRUE	0.00611447	21.1324
ebi-a-GCST90001509	Treg	CD25hi CD45RA+ CD4 not Treg %T cell	Heart Failure	rs117626397	G	A	G	A	2.958	-0.0275361	0.0004	0.0152752	0.489571	0.0398502	4.71802e-07	131423918	0.5861	10	2	TRUE	0.00735642	25.4566
ebi-a-GCST90001509	Treg	CD25hi CD45RA+ CD4 not Treg %T cell	Heart Failure	rs117882514	C	A	C	A	0.3547	-0.0592143	0.0319	0.0246557	0.0510975	0.030356	6.17106e-07	6105334	0.07102	18	2	TRUE	0.00720512	24.9292
ebi-a-GCST90001509	Treg	CD25hi CD45RA+ CD4 not Treg %T cell	Heart Failure	rs1264473	T	C	T	C	0.1172	0.00543398	0.5914	0.551009	0.563348	0.00940336	5.466e-06	102431583	0.02574	8	2	TRUE	0.0059958	20.7198
ebi-a-GCST90001509	Treg	CD25hi CD45RA+ CD4 not Treg %T cell	Heart Failure	rs13024840	A	T	A	T	0.2465	-0.0476185	0.2587	0.0959149	0.0030935	0.0160966	4.21697e-17	38895920	0.02917	2	2	TRUE	0.020354	71.3688
ebi-a-GCST90001509	Treg	CD25hi CD45RA+ CD4 not Treg %T cell	Heart Failure	rs144105723	G	A	G	A	0.2382	-0.0325639	0.0649	0.0130114	0.440306	0.0421989	3.743e-06	119138812	0.05143	10	2	TRUE	0.00620253	21.4387
ebi-a-GCST90001509	Treg	CD25hi CD45RA+ CD4 not Treg %T cell	Heart Failure	rs144350975	A	C	A	C	0.4042	0.00911842	0.0253	0.0153017	0.811815	0.038299	9.02402e-07	188000439	0.08214	1	2	TRUE	0.00699608	24.2008
ebi-a-GCST90001509	Treg	CD25hi CD45RA+ CD4 not Treg %T cell	Heart Failure	rs147071297	A	G	A	G	0.957	-0.0616532	0.0039	0.0214443	0.0625173	0.0331005	2.70097e-06	191648600	0.2036	1	2	TRUE	0.00638713	22.0808
ebi-a-GCST90001509	Treg	CD25hi CD45RA+ CD4 not Treg %T cell	Heart Failure	rs149429639	C	T	C	T	1.778	-0.0470273	0.001	0.0202587	0.167062	0.0340357	2.06201e-06	42913522	0.3739	18	2	TRUE	0.0065362	22.5996
ebi-a-GCST90001509	Treg	CD25hi CD45RA+ CD4 not Treg %T cell	Heart Failure	rs17607399	T	C	T	C	0.1985	-0.0302966	0.1084	0.0814371	0.0776033	0.0171675	1.7e-06	41884212	0.0414	2	2	TRUE	0.00664424	22.9756
ebi-a-GCST90001509	Treg	CD25hi CD45RA+ CD4 not Treg %T cell	Heart Failure	rs180839256	C	T	C	T	0.7369	-0.0471816	0.0077	0.00805823	0.377712	0.0534866	3.47896e-07	200021804	0.1443	1	2	TRUE	0.00753047	26.0634
ebi-a-GCST90001509	Treg	CD25hi CD45RA+ CD4 not Treg %T cell	Heart Failure	rs188418491	G	A	G	A	2.205	-0.0465818	0.0006	0.0327708	0.0870342	0.0272209	5.53095e-06	777304	0.4844	19	2	TRUE	0.00599265	20.7089
ebi-a-GCST90001509	Treg	CD25hi CD45RA+ CD4 not Treg %T cell	Heart Failure	rs28446907	G	A	G	A	-0.7381	0.00885449	0.0063	0.0166403	0.807678	0.0363751	4.64205e-06	109149543	0.1609	5	2	TRUE	0.00608538	21.0313
ebi-a-GCST90001509	Treg	CD25hi CD45RA+ CD4 not Treg %T cell	Heart Failure	rs4876568	T	G	T	G	-0.4787	0.0283045	0.0185	0.0535487	0.175389	0.0208876	2.96299e-06	115299703	0.1023	8	2	TRUE	0.0063305	21.8838
ebi-a-GCST90001509	Treg	CD25hi CD45RA+ CD4 not Treg %T cell	Heart Failure	rs61836370	G	A	G	A	0.6084	0.0139876	0.0145	0.106612	0.358722	0.0152404	1.57801e-08	188691469	0.1074	1	2	TRUE	0.00925027	32.0713
ebi-a-GCST90001509	Treg	CD25hi CD45RA+ CD4 not Treg %T cell	Heart Failure	rs67017865	A	T	A	T	0.1911	0.00338011	0.0979	0.100379	0.828235	0.015579	8.77001e-06	138060119	0.04292	8	2	TRUE	0.00573488	19.813
ebi-a-GCST90001509	Treg	CD25hi CD45RA+ CD4 not Treg %T cell	Heart Failure	rs72797312	T	A	T	A	-0.1472	-0.013363	0.1865	0.108179	0.375338	0.0150735	8.32396e-06	38999003	0.03298	2	2	TRUE	0.00576268	19.9096
ebi-a-GCST90001509	Treg	CD25hi CD45RA+ CD4 not Treg %T cell	Heart Failure	rs75798204	T	C	T	C	-0.8751	-0.000879569	0.0042	0.0262173	0.975924	0.0291441	9.834e-06	129494174	0.1977	5	2	TRUE	0.00566831	19.5816
ebi-a-GCST90001509	Treg	CD25hi CD45RA+ CD4 not Treg %T cell	Heart Failure	rs75958070	C	G	C	G	-0.1904	-0.0146918	0.1219	0.151038	0.265347	0.0131902	1.237e-06	79203049	0.03919	11	2	TRUE	0.00682074	23.5901
ebi-a-GCST90001509	Treg	CD25hi CD45RA+ CD4 not Treg %T cell	Heart Failure	rs76432001	A	C	A	C	-0.3904	-0.0325579	0.0215	0.0104834	0.482031	0.0463102	9.79603e-06	245389000	0.08817	1	2	TRUE	0.00567189	19.5941
ebi-a-GCST90001509	Treg	CD25hi CD45RA+ CD4 not Treg %T cell	Heart Failure	rs78032501	C	G	C	G	-0.7964	-0.0135363	0.0055	0.015717	0.722277	0.0380857	7.27696e-06	227684292	0.1773	2	2	TRUE	0.00583611	20.1647
ebi-a-GCST90001509	Treg	CD25hi CD45RA+ CD4 not Treg %T cell	Heart Failure	rs7896896	A	C	A	C	-0.1553	-0.000125867	0.1722	0.0833951	0.994087	0.016983	4.53597e-06	113747896	0.03381	10	2	TRUE	0.0061012	21.0863
ebi-a-GCST90001509	Treg	CD25hi CD45RA+ CD4 not Treg %T cell	Heart Failure	rs79536602	G	T	G	T	0.4553	-0.0102473	0.0175	0.0353908	0.685234	0.0252812	2.36102e-06	78621679	0.09631	15	2	TRUE	0.00646038	22.3357
ebi-a-GCST90001482	Treg	Resting Treg %CD4	Heart Failure	rs1084331	G	A	G	A	-0.1546	0.0250476	0.8586	0.911264	0.13097	0.0165846	4.81804e-06	125213827	0.03375	6	2	TRUE	0.00606804	20.971
ebi-a-GCST90001482	Treg	Resting Treg %CD4	Heart Failure	rs112553628	G	A	G	A	0.2882	-0.0386077	0.0352	0.0557758	0.0570072	0.0202851	4.72596e-06	38077329	0.06287	2	2	TRUE	0.00607679	21.0014
ebi-a-GCST90001482	Treg	Resting Treg %CD4	Heart Failure	rs113376235	A	C	A	C	0.3318	0.00738334	0.0278	0.0350873	0.774868	0.0258147	5.153e-06	75514711	0.07267	16	2	TRUE	0.00602888	20.8348
ebi-a-GCST90001482	Treg	Resting Treg %CD4	Heart Failure	rs115383271	A	C	A	C	0.2552	0.0181949	0.0541	0.0164425	0.624159	0.0371351	8.37202e-07	39367533	0.0517	2	2	TRUE	0.00703935	24.3516
ebi-a-GCST90001482	Treg	Resting Treg %CD4	Heart Failure	rs117680001	A	C	A	C	0.5355	0.000335952	0.0105	0.0335165	0.989801	0.0262809	4.91496e-06	13652401	0.117	17	2	TRUE	0.00605799	20.936
ebi-a-GCST90001482	Treg	Resting Treg %CD4	Heart Failure	rs12138517	G	T	G	T	0.616	0.021185	0.0089	0.0277543	0.457667	0.0285246	4.08602e-07	189138755	0.1214	1	2	TRUE	0.00743538	25.7319
ebi-a-GCST90001482	Treg	Resting Treg %CD4	Heart Failure	rs138915779	A	C	A	C	1.439	-0.0505954	0.0035	0.0159112	0.178165	0.0375775	1.72108e-11	190079170	0.2131	1	2	TRUE	0.0130934	45.5724
ebi-a-GCST90001482	Treg	Resting Treg %CD4	Heart Failure	rs145833948	A	C	A	C	0.2778	0.0251446	0.0425	0.0446705	0.264357	0.0225279	2.11602e-06	41804479	0.05849	12	2	TRUE	0.0065205	22.5449
ebi-a-GCST90001482	Treg	Resting Treg %CD4	Heart Failure	rs146899923	C	T	C	T	0.6595	0.0968898	0.0089	0.0190683	0.00450319	0.0341092	3.36403e-07	195919849	0.129	1	2	TRUE	0.00754711	26.1215
ebi-a-GCST90001482	Treg	Resting Treg %CD4	Heart Failure	rs147071297	A	G	A	G	1.123	-0.0616532	0.0039	0.0214443	0.0625173	0.0331005	1.40001e-09	191648600	0.1849	1	2	TRUE	0.0106187	36.8666
ebi-a-GCST90001482	Treg	Resting Treg %CD4	Heart Failure	rs147345848	T	C	T	C	-0.3187	-0.000186134	0.0273	0.0685384	0.991993	0.0185482	5.90595e-06	69803533	0.07024	14	2	TRUE	0.00595418	20.5751
ebi-a-GCST90001482	Treg	Resting Treg %CD4	Heart Failure	rs147958143	T	A	T	A	-0.5364	0.0214324	0.0111	0.0359088	0.393603	0.0251229	5.938e-07	238096255	0.1072	1	2	TRUE	0.00723196	25.0228
ebi-a-GCST90001482	Treg	Resting Treg %CD4	Heart Failure	rs148054039	T	G	T	G	-0.2123	-0.0100509	0.0653	0.0580298	0.613283	0.0198874	5.47104e-06	110095055	0.04663	13	2	TRUE	0.00599485	20.7165
ebi-a-GCST90001482	Treg	Resting Treg %CD4	Heart Failure	rs150956189	C	T	C	T	2.897	-0.0286171	0.0003	0.0412001	0.230699	0.0238763	1.17999e-06	214625781	0.5951	1	2	TRUE	0.00684784	23.6845
ebi-a-GCST90001482	Treg	Resting Treg %CD4	Heart Failure	rs17165751	G	A	G	A	-0.1891	0.0175862	0.0841	0.0386755	0.470758	0.0243831	5.11505e-06	131301614	0.04141	7	2	TRUE	0.00603068	20.8411
ebi-a-GCST90001482	Treg	Resting Treg %CD4	Heart Failure	rs17583875	A	G	A	G	2.309	-0.0780307	0.0029	0.0216772	0.0158241	0.0323384	8.26228e-28	197924770	0.2094	1	2	TRUE	0.0341678	121.518
ebi-a-GCST90001482	Treg	Resting Treg %CD4	Heart Failure	rs17607399	T	C	T	C	0.1996	-0.0302966	0.1084	0.0814371	0.0776033	0.0171675	1.64399e-07	41884212	0.03805	2	2	TRUE	0.00794271	27.5017
ebi-a-GCST90001482	Treg	Resting Treg %CD4	Heart Failure	rs187089343	C	A	C	A	0.8604	-0.113462	0.0047	0.0140715	0.00568329	0.0410274	1.15101e-06	182091538	0.1766	1	2	TRUE	0.00685884	23.7228
ebi-a-GCST90001482	Treg	Resting Treg %CD4	Heart Failure	rs188418491	G	A	G	A	2.017	-0.0465818	0.0006	0.0327708	0.0870342	0.0272209	5.21399e-06	777304	0.4421	19	2	TRUE	0.00601962	20.8026
ebi-a-GCST90001482	Treg	Resting Treg %CD4	Heart Failure	rs190023756	A	G	A	G	0.6586	-0.0210259	0.01	0.0520289	0.325057	0.0213652	8.56209e-09	199471227	0.1141	1	2	TRUE	0.0096007	33.2981
ebi-a-GCST90001482	Treg	Resting Treg %CD4	Heart Failure	rs192123974	T	C	T	C	1.539	-0.0209603	0.0016	0.0296903	0.451648	0.0278479	2.53799e-06	13923816	0.3266	11	2	TRUE	0.00641902	22.1918
ebi-a-GCST90001482	Treg	Resting Treg %CD4	Heart Failure	rs247636	A	G	A	G	-0.2906	-0.0100402	0.0361	0.0278563	0.720326	0.0280433	2.69501e-06	142990496	0.06183	5	2	TRUE	0.00638603	22.077
ebi-a-GCST90001482	Treg	Resting Treg %CD4	Heart Failure	rs28401504	T	G	T	G	0.2405	-0.00270365	0.0524	0.0531768	0.897499	0.0209876	6.28001e-06	203497175	0.05317	1	2	TRUE	0.00591752	20.4477
ebi-a-GCST90001482	Treg	Resting Treg %CD4	Heart Failure	rs3016770	G	T	G	T	-0.1657	0.00948286	0.8897	0.766278	0.391849	0.0110746	7.34108e-06	128694040	0.03691	11	2	TRUE	0.00582959	20.1421
ebi-a-GCST90001482	Treg	Resting Treg %CD4	Heart Failure	rs34441774	A	G	A	G	-0.1445	0.00999934	0.1621	0.0650846	0.598525	0.0189913	5.40406e-06	49440757	0.03172	22	2	TRUE	0.00600172	20.7404
ebi-a-GCST90001482	Treg	Resting Treg %CD4	Heart Failure	rs408686	A	C	A	C	-0.2655	0.0121084	0.8142	0.972498	0.67227	0.0286227	4.21988e-18	39177320	0.03044	2	2	TRUE	0.0216547	76.0303
ebi-a-GCST90001482	Treg	Resting Treg %CD4	Heart Failure	rs4959016	T	C	T	C	-0.1474	-0.00239655	0.5928	0.780231	0.831108	0.0112366	3.11903e-06	31297833	0.03155	6	2	TRUE	0.00631055	21.8144
ebi-a-GCST90001482	Treg	Resting Treg %CD4	Heart Failure	rs6751481	C	T	C	T	0.2762	-0.00578807	0.4709	0.526152	0.535236	0.00933509	4.7841e-32	38897810	0.0232	2	2	TRUE	0.0396043	141.651
ebi-a-GCST90001482	Treg	Resting Treg %CD4	Heart Failure	rs72744142	A	G	A	G	-0.1499	0.00202558	0.1507	0.0616774	0.917424	0.0195371	4.93503e-06	81518947	0.03278	15	2	TRUE	0.00604744	20.8993
ebi-a-GCST90001482	Treg	Resting Treg %CD4	Heart Failure	rs73579441	C	T	C	T	0.2055	-0.00588588	0.0716	0.0322051	0.82659	0.0268667	8.13299e-06	49024059	0.04598	8	2	TRUE	0.00577816	19.9633
ebi-a-GCST90001482	Treg	Resting Treg %CD4	Heart Failure	rs7530076	A	G	A	G	-0.3827	0.000149366	0.9748	0.960362	0.995065	0.024149	6.27697e-07	195825276	0.07667	1	2	TRUE	0.00719697	24.9008
ebi-a-GCST90001482	Treg	Resting Treg %CD4	Heart Failure	rs76384362	T	C	T	C	0.3703	0.0512963	0.0212	0.00405081	0.504204	0.0768034	4.617e-06	15365872	0.0807	12	2	TRUE	0.00608875	21.043
ebi-a-GCST90001482	Treg	Resting Treg %CD4	Heart Failure	rs79505492	G	A	G	A	-0.1913	-0.00953126	0.09	0.10334	0.535713	0.0153901	3.61002e-06	79167993	0.04122	11	2	TRUE	0.00622761	21.5259
ebi-a-GCST90001482	Treg	Resting Treg %CD4	Heart Failure	rs79524476	G	C	G	C	0.1481	0.00538048	0.1477	0.17305	0.666923	0.0125019	3.86296e-06	40973561	0.03202	19	2	TRUE	0.00618576	21.3803
ebi-a-GCST90001886	Treg	CD28 on CD39+ activated Treg	Heart Failure	rs1077810	C	T	C	T	0.1464	-0.0297668	0.206	0.146949	0.0249666	0.0132774	5.89101e-06	16951680	0.03226	16	2	TRUE	0.00595634	20.5826
ebi-a-GCST90001886	Treg	CD28 on CD39+ activated Treg	Heart Failure	rs10860600	G	T	G	T	-0.4003	-0.0162585	0.0247	0.0464045	0.46817	0.0224114	2.80899e-06	100894813	0.0853	12	2	TRUE	0.00636678	22.01
ebi-a-GCST90001886	Treg	CD28 on CD39+ activated Treg	Heart Failure	rs111860462	T	C	T	C	1.539	-0.0642901	0.0017	0.0281017	0.0248622	0.0286557	5.70204e-07	82047636	0.3071	14	2	TRUE	0.00725398	25.0995
ebi-a-GCST90001886	Treg	CD28 on CD39+ activated Treg	Heart Failure	rs113069636	C	T	C	T	-1.685	0.00530314	0.001	0.0161375	0.885879	0.0369504	7.78395e-06	71917703	0.3763	6	2	TRUE	0.00579997	20.0391
ebi-a-GCST90001886	Treg	CD28 on CD39+ activated Treg	Heart Failure	rs12146493	A	G	A	G	0.1269	-0.00911499	0.3	0.290016	0.376765	0.0103126	7.68794e-06	65547333	0.02832	11	2	TRUE	0.00580801	20.0671
ebi-a-GCST90001886	Treg	CD28 on CD39+ activated Treg	Heart Failure	rs13170880	T	A	T	A	-0.6179	0.0221162	0.0115	0.0705204	0.228439	0.018363	4.10601e-07	81137543	0.1217	5	2	TRUE	0.00744441	25.7634
ebi-a-GCST90001886	Treg	CD28 on CD39+ activated Treg	Heart Failure	rs137875117	A	T	A	T	-0.8334	-0.0181438	0.0057	0.0266702	0.529138	0.0288307	4.31301e-06	25627987	0.181	16	2	TRUE	0.00613055	21.1883
ebi-a-GCST90001886	Treg	CD28 on CD39+ activated Treg	Heart Failure	rs144419206	T	C	T	C	-2.139	0.0584511	0.0007	0.0057372	0.358943	0.0637152	9.07904e-06	24126713	0.4811	11	2	TRUE	0.00571848	19.756
ebi-a-GCST90001886	Treg	CD28 on CD39+ activated Treg	Heart Failure	rs147329602	C	G	C	G	-0.4147	0.019717	0.0241	0.0318621	0.459787	0.0266736	1.00099e-06	6350406	0.0846	19	2	TRUE	0.0069426	24.0146
ebi-a-GCST90001886	Treg	CD28 on CD39+ activated Treg	Heart Failure	rs181148368	A	G	A	G	-0.3476	0.00250827	0.0344	0.0294727	0.929772	0.0284606	2.38501e-06	47339027	0.07354	1	2	TRUE	0.00645831	22.3285
ebi-a-GCST90001886	Treg	CD28 on CD39+ activated Treg	Heart Failure	rs2521501	T	A	T	A	-0.1433	-0.00781394	0.3423	0.267035	0.461507	0.0106115	2.81203e-07	91437388	0.02785	15	2	TRUE	0.00764416	26.46
ebi-a-GCST90001886	Treg	CD28 on CD39+ activated Treg	Heart Failure	rs3116493	T	G	T	G	0.303	-0.00978297	0.5639	0.815898	0.418203	0.0120846	8.43529e-30	204589281	0.02642	2	2	TRUE	0.0368579	131.452
ebi-a-GCST90001886	Treg	CD28 on CD39+ activated Treg	Heart Failure	rs702874	A	G	A	G	0.121	0.0080652	0.5993	0.49518	0.389606	0.00937452	5.56596e-06	65005540	0.0266	2	2	TRUE	0.00598441	20.6802
ebi-a-GCST90001886	Treg	CD28 on CD39+ activated Treg	Heart Failure	rs72968907	A	G	A	G	-0.5558	-0.00207169	0.0113	0.0382671	0.932352	0.0244054	7.68706e-06	123701658	0.124	3	2	TRUE	0.00581143	20.0789
ebi-a-GCST90001886	Treg	CD28 on CD39+ activated Treg	Heart Failure	rs75477465	A	G	A	G	0.241	-0.00349506	0.0625	0.0245695	0.907526	0.0300886	9.42606e-06	68794331	0.05431	8	2	TRUE	0.00569658	19.6798
ebi-a-GCST90001886	Treg	CD28 on CD39+ activated Treg	Heart Failure	rs75966592	C	T	C	T	-0.8872	-0.0494434	0.0046	0.0191019	0.155079	0.0347748	4.56405e-06	25806035	0.1932	4	2	TRUE	0.00609808	21.0754
ebi-a-GCST90001886	Treg	CD28 on CD39+ activated Treg	Heart Failure	rs77594357	A	T	A	T	-0.1636	0.0192963	0.2743	0.156738	0.138068	0.0130115	3.97704e-08	204328474	0.02972	2	2	TRUE	0.00873931	30.2842
ebi-a-GCST90001886	Treg	CD28 on CD39+ activated Treg	Heart Failure	rs78069822	T	C	T	C	-0.4305	0.00679926	0.02	0.00995367	0.890336	0.0493134	5.34798e-06	31664604	0.09442	5	2	TRUE	0.00601201	20.7762
ebi-a-GCST90001886	Treg	CD28 on CD39+ activated Treg	Heart Failure	rs79450701	A	G	A	G	0.5057	-0.0337101	0.0146	0.0781518	0.0525085	0.0173858	4.94903e-06	55670402	0.1105	14	2	TRUE	0.0060568	20.9319
ebi-a-GCST90001886	Treg	CD28 on CD39+ activated Treg	Heart Failure	rs79881476	T	C	T	C	-0.753	-0.00192453	0.0058	0.0190676	0.954518	0.0337436	2.97701e-06	86422393	0.1608	10	2	TRUE	0.00633981	21.9162
ebi-a-GCST90001671	Treg	CD39+ CD8br %CD8br	Heart Failure	rs10882676	C	A	C	A	0.807	0.0168521	0.4266	0.494809	0.0712804	0.0093431	1e-200	97588197	0.02218	10	2	TRUE	0.278063	1323.03
ebi-a-GCST90001671	Treg	CD39+ CD8br %CD8br	Heart Failure	rs111534725	T	G	T	G	0.7675	-0.0412734	0.041	0.00681224	0.479571	0.0583788	7.27445e-32	98139264	0.06467	10	2	TRUE	0.0393667	140.766
ebi-a-GCST90001671	Treg	CD39+ CD8br %CD8br	Heart Failure	rs111899271	G	T	G	T	0.1651	-0.00561049	0.161	0.0802045	0.745629	0.0172945	2.82098e-06	70317419	0.03519	10	2	TRUE	0.00636361	21.999
ebi-a-GCST90001671	Treg	CD39+ CD8br %CD8br	Heart Failure	rs111954194	A	G	A	G	-0.7851	-0.0162195	0.0093	0.0563906	0.426823	0.0204111	5.36402e-09	92029720	0.1342	10	2	TRUE	0.00985966	34.2052
ebi-a-GCST90001671	Treg	CD39+ CD8br %CD8br	Heart Failure	rs117362004	A	G	A	G	-0.3249	-0.0079899	0.0783	0.0192866	0.813741	0.0339126	1.02094e-11	98404462	0.0476	10	2	TRUE	0.0133739	46.5621
ebi-a-GCST90001671	Treg	CD39+ CD8br %CD8br	Heart Failure	rs12249733	A	G	A	G	-0.31	-0.014236	0.0439	0.057443	0.476238	0.0199842	6.43398e-07	100203437	0.06215	10	2	TRUE	0.00718669	24.865
ebi-a-GCST90001671	Treg	CD39+ CD8br %CD8br	Heart Failure	rs1274300	C	T	C	T	0.3323	0.0133958	0.0344	0.0386476	0.589579	0.0248325	1.87802e-06	92120184	0.06961	10	2	TRUE	0.0065867	22.7753
ebi-a-GCST90001671	Treg	CD39+ CD8br %CD8br	Heart Failure	rs1332595	G	T	G	T	0.1678	0.0111517	0.1269	0.324425	0.265147	0.0100077	8.75709e-06	77106508	0.03769	13	2	TRUE	0.00573396	19.8097
ebi-a-GCST90001671	Treg	CD39+ CD8br %CD8br	Heart Failure	rs1360005	C	T	C	T	-0.2564	0.00323974	0.4036	0.555262	0.73103	0.00942453	1.99986e-22	97071060	0.02613	10	2	TRUE	0.0272508	96.2287
ebi-a-GCST90001671	Treg	CD39+ CD8br %CD8br	Heart Failure	rs142712866	A	G	A	G	1.893	0.0486869	0.0009	0.0166105	0.187793	0.0369642	9.93802e-06	124323593	0.4278	8	2	TRUE	0.00566465	19.5689
ebi-a-GCST90001671	Treg	CD39+ CD8br %CD8br	Heart Failure	rs142835941	C	T	C	T	0.5225	-0.124498	0.0122	0.000194513	0.746603	0.385298	8.66702e-06	103927711	0.1173	10	2	TRUE	0.0057398	19.83
ebi-a-GCST90001671	Treg	CD39+ CD8br %CD8br	Heart Failure	rs146265359	C	T	C	T	0.3118	-0.0868707	0.0746	0.0180126	0.012939	0.0349518	7.77857e-11	91995838	0.04779	10	2	TRUE	0.0122336	42.5427
ebi-a-GCST90001671	Treg	CD39+ CD8br %CD8br	Heart Failure	rs148979884	A	G	A	G	1.05	0.0157743	0.0112	0.0264885	0.58715	0.0290518	5.724e-19	97717087	0.1173	10	2	TRUE	0.0227821	80.0811
ebi-a-GCST90001671	Treg	CD39+ CD8br %CD8br	Heart Failure	rs17111341	C	T	C	T	0.6402	-0.0278382	0.0667	0.0208697	0.391215	0.0324675	2.58881e-34	97881031	0.05184	10	2	TRUE	0.042488	152.422
ebi-a-GCST90001671	Treg	CD39+ CD8br %CD8br	Heart Failure	rs1995763	A	G	A	G	-0.1159	0.0147606	0.439	0.231913	0.183199	0.0110901	5.27594e-06	134726590	0.0254	11	2	TRUE	0.00602139	20.8088
ebi-a-GCST90001671	Treg	CD39+ CD8br %CD8br	Heart Failure	rs241207	G	T	G	T	0.163	0.0146697	0.858	0.861416	0.280704	0.013599	5.32402e-06	4634084	0.03576	1	2	TRUE	0.00600874	20.7648
ebi-a-GCST90001671	Treg	CD39+ CD8br %CD8br	Heart Failure	rs34664008	C	A	C	A	-0.1634	-0.0327965	0.1426	0.11326	0.0269172	0.0148219	7.28199e-06	113175429	0.03636	8	2	TRUE	0.00584161	20.1838
ebi-a-GCST90001671	Treg	CD39+ CD8br %CD8br	Heart Failure	rs58895686	A	G	A	G	-0.1332	-0.0190098	0.2516	0.0935072	0.240072	0.0161813	8.51805e-06	43984994	0.02988	5	2	TRUE	0.00574862	19.8607
ebi-a-GCST90001671	Treg	CD39+ CD8br %CD8br	Heart Failure	rs72812685	A	G	A	G	0.6238	-0.0178457	0.0483	0.0763271	0.314843	0.0177549	7.75354e-26	95845989	0.05887	10	2	TRUE	0.0316346	112.215
ebi-a-GCST90001671	Treg	CD39+ CD8br %CD8br	Heart Failure	rs73814898	T	C	T	C	-1.4	-0.0554102	0.0016	0.014135	0.16076	0.0395076	5.95703e-06	53758992	0.3087	4	2	TRUE	0.00594856	20.5556
ebi-a-GCST90001671	Treg	CD39+ CD8br %CD8br	Heart Failure	rs76225630	T	C	T	C	0.8524	0.0038961	0.0041	0.071363	0.832287	0.0183978	2.74897e-06	34074087	0.1815	13	2	TRUE	0.00637641	22.0435
ebi-a-GCST90001671	Treg	CD39+ CD8br %CD8br	Heart Failure	rs7677831	G	A	G	A	0.211	0.00849456	0.0983	0.111252	0.573914	0.0151069	6.26297e-07	82648490	0.04226	4	2	TRUE	0.00720092	24.9146
ebi-a-GCST90001671	Treg	CD39+ CD8br %CD8br	Heart Failure	rs9899828	G	T	G	T	0.2028	0.0128315	0.0802	0.0660385	0.495089	0.0188079	8.63098e-06	71595627	0.04552	17	2	TRUE	0.00574184	19.8371
ebi-a-GCST90002103	Treg	CD45RA on CD39+ resting Treg	Heart Failure	rs114590935	C	T	C	T	0.4714	0.00540445	0.0211	0.025877	0.854208	0.0294116	1.181e-06	210056681	0.0968	1	2	TRUE	0.00685271	23.7015
ebi-a-GCST90002103	Treg	CD45RA on CD39+ resting Treg	Heart Failure	rs116682768	A	G	A	G	0.9547	0.039232	0.0047	0.0125362	0.358834	0.0427554	1.71902e-06	22257995	0.1991	3	2	TRUE	0.00664532	22.9794
ebi-a-GCST90002103	Treg	CD45RA on CD39+ resting Treg	Heart Failure	rs1405788	C	T	C	T	0.1449	-0.00305992	0.2945	0.210711	0.789607	0.0114681	1.99899e-06	39789191	0.03041	3	2	TRUE	0.00656243	22.6909
ebi-a-GCST90002103	Treg	CD45RA on CD39+ resting Treg	Heart Failure	rs145947216	T	C	T	C	0.3763	-0.110839	0.0375	0.00752649	0.0409044	0.0542134	7.26608e-07	38596674	0.07577	2	2	TRUE	0.00712507	24.6502
ebi-a-GCST90002103	Treg	CD45RA on CD39+ resting Treg	Heart Failure	rs191753228	T	C	T	C	1.583	-0.0559222	0.0043	0.0227843	0.0755318	0.0314661	8.93305e-11	196321168	0.2431	1	2	TRUE	0.0121867	42.3779
ebi-a-GCST90002103	Treg	CD45RA on CD39+ resting Treg	Heart Failure	rs41302537	A	G	A	G	0.3113	-0.032463	0.0436	0.070907	0.0750205	0.0182341	4.99298e-06	201793222	0.06804	1	2	TRUE	0.00605359	20.9207
ebi-a-GCST90002103	Treg	CD45RA on CD39+ resting Treg	Heart Failure	rs72761048	C	G	C	G	-0.1371	0.00550572	0.2617	0.303207	0.589929	0.0102159	9.59997e-06	248058067	0.03092	1	2	TRUE	0.00568773	19.6491
ebi-a-GCST90002103	Treg	CD45RA on CD39+ resting Treg	Heart Failure	rs72805573	C	T	C	T	0.908	-0.0302436	0.0053	0.020665	0.35969	0.0330186	2.58399e-06	62708494	0.1927	2	2	TRUE	0.00641848	22.1899
ebi-a-GCST90002103	Treg	CD45RA on CD39+ resting Treg	Heart Failure	rs80125540	A	G	A	G	0.62	-0.0720486	0.0106	0.00406833	0.334518	0.0746575	4.39602e-06	80096051	0.1347	1	2	TRUE	0.00612632	21.1736
ebi-a-GCST90001684	Treg	CD127- CD8br AC	Heart Failure	rs11060493	C	A	C	A	0.2008	0.00885506	0.1018	0.12046	0.542698	0.0145466	1.85302e-06	130160924	0.04204	12	2	TRUE	0.006594	22.8008
ebi-a-GCST90001684	Treg	CD127- CD8br AC	Heart Failure	rs1183901	C	T	C	T	-0.1224	-0.0105131	0.5874	0.564335	0.267495	0.00948105	6.19798e-06	90231718	0.02704	10	2	TRUE	0.00592637	20.4784
ebi-a-GCST90001684	Treg	CD127- CD8br AC	Heart Failure	rs12130486	C	T	C	T	0.3686	0.0191326	0.0254	0.135808	0.161253	0.0136576	6.60404e-06	81455274	0.08167	1	2	TRUE	0.00589169	20.3579
ebi-a-GCST90001684	Treg	CD127- CD8br AC	Heart Failure	rs143237141	A	G	A	G	0.3209	0.00296128	0.0366	0.0529118	0.889059	0.0212286	3.54397e-06	45176439	0.06909	22	2	TRUE	0.00623752	21.5604
ebi-a-GCST90001684	Treg	CD127- CD8br AC	Heart Failure	rs17204781	T	C	T	C	-0.2739	-0.0346763	0.0485	0.0062829	0.569718	0.0609997	7.65403e-06	151747048	0.06111	3	2	TRUE	0.00581097	20.0774
ebi-a-GCST90001684	Treg	CD127- CD8br AC	Heart Failure	rs2267983	A	C	A	C	-0.1395	0.00312941	0.3932	0.406929	0.742055	0.00950806	1.88499e-07	50698157	0.02671	22	2	TRUE	0.00787387	27.2614
ebi-a-GCST90001684	Treg	CD127- CD8br AC	Heart Failure	rs2837838	G	A	G	A	0.2219	-0.0224548	0.9255	0.944652	0.271385	0.0204157	5.41602e-06	42191862	0.04872	21	2	TRUE	0.00599939	20.7323
ebi-a-GCST90001684	Treg	CD127- CD8br AC	Heart Failure	rs305404	C	A	C	A	0.116	0.0169853	0.5311	0.593402	0.0799669	0.00970101	6.95104e-06	88236589	0.02576	1	2	TRUE	0.0058653	20.2662
ebi-a-GCST90001684	Treg	CD127- CD8br AC	Heart Failure	rs3130685	T	C	T	C	0.1905	0.0147572	0.3449	0.450337	0.115799	0.00938364	9.17001e-10	31206206	0.03102	6	2	TRUE	0.0108539	37.6924
ebi-a-GCST90001684	Treg	CD127- CD8br AC	Heart Failure	rs35238206	G	A	G	A	0.1289	0.00369351	0.2872	0.424184	0.696618	0.00947321	6.633e-06	75698346	0.02856	17	2	TRUE	0.00589174	20.3581
ebi-a-GCST90001684	Treg	CD127- CD8br AC	Heart Failure	rs661093	C	G	C	G	-0.1262	0.00543787	0.6565	0.70423	0.594763	0.0102226	4.99896e-06	3971674	0.0276	5	2	TRUE	0.00604627	20.8953
ebi-a-GCST90001684	Treg	CD127- CD8br AC	Heart Failure	rs6908236	C	A	C	A	-0.1266	-0.0075717	0.4496	0.445835	0.421453	0.00941867	3.76999e-06	33628922	0.02734	6	2	TRUE	0.00619997	21.4298
ebi-a-GCST90001684	Treg	CD127- CD8br AC	Heart Failure	rs72721355	A	G	A	G	-0.5296	-0.00846272	0.0113	0.175322	0.494286	0.0123813	7.95298e-06	140355393	0.1184	8	2	TRUE	0.00578752	19.9958
ebi-a-GCST90001684	Treg	CD127- CD8br AC	Heart Failure	rs7533594	G	T	G	T	-0.1467	-0.00065619	0.1936	0.327131	0.947596	0.00998382	6.92995e-06	205558402	0.03258	1	2	TRUE	0.00586441	20.2631
